# Supplementary material for: The role of NPY2R/NFATc1/DYRK1A regulatory axis in sebaceous glands for sebum synthesis
Source: Cell Mol Biol Lett. 2023 Jul 27;28:60. doi: 10.1186/s11658-023-00467-4 (PMC10375735; doi:10.1186/s11658-023-00467-4)
Supplement: Supplementary file 1 — Additional file 1: Table S1. Gene information of DEGs compared between PND-25 and PND-35. DEGs are defined as log2 fold change > 1 or < − 1, and p < 0.05. MS: mammary skin; VS: volar skin; AS: abdominal skin. [file 11658_2023_467_MOESM1_ESM.xlsx]

## Sheet: Sheet1
GeneName	log2FC(AS: 25 vs 35)	pvalue	GeneName	log2FC(VS: 25 vs 35)	pvalue	GeneName	log2FC(MS: 25 vs 35)	pvalue
AABR07006774.1	6.94133	1.16811e-16	AABR07015081.2	7.37924	3.04497e-29	AABR07043523.1	6.77559	2.93278e-16
LOC100911042	6.60124	1.14516e-06	Rpl39l	7.06102	1.75889e-19	Wfdc12	6.72839	7.46692e-06
Ndufa10l1	6.54559	4.06599e-07	Ifit1	6.28106	1.80803e-36	Polr2i	5.99337	5.78045e-17
RGD1559536	6.05629	6.90356e-09	Rack1	6.12287	1.97656e-36	LOC108348105	5.92402	2.00384e-11
AABR07043711.1	5.92491	5.18439e-15	Echs1	5.68164	5.31511e-08	LOC108350059	5.58177	4.12342e-10
Cib3	5.7686	2.71181e-11	AABR07046635.1	5.38126	9.36561e-05	Lin7a	5.50049	1.15937e-13
AABR07072841.1	5.74645	1.00987e-06	Polr2i	5.35615	6.82341e-07	AC114111.1	5.38774	3.92406e-08
Slc51a	5.68104	2.91229e-23	Hsd3b5	5.26615	8.36851e-24	RT1-DMb	5.1565	1.753e-08
Prss46	5.60394	3.80202e-19	AABR07059875.3	4.9205	5.06925e-05	Il13	5.08673	2.30088e-08
Ovol3	5.40151	1.32805e-05	AABR07034729.1	4.89217	9.65093e-07	LOC103694853	5.00444	5.09084e-07
Thpol1	5.36536	1.38009e-05	Tldc2	4.87421	1.92245e-10	Ctrb1	4.88344	4.74974e-11
LOC108348106	5.30394	1.64282e-05	AABR07005837.2	4.71576	1.06772e-08	LOC100911674	4.7502	0.00176326
AABR07054832.1	5.28678	1.9799e-08	LOC102546868	4.68398	1.00861e-07	Slc25a52	4.61188	2.076e-22
AABR07043711.2	5.25316	2.68143e-14	Prlh	4.63261	0.000453253	AABR07009428.1	4.60381	1.1159e-06
Mrpl53	5.1748	2.86047e-05	AABR07065774.1	4.61238	9.18217e-05	AABR07044415.1	4.57287	0.000630346
AABR07003349.1	5.0797	0.00122207	Odam	4.49587	2.98624e-14	AABR07043271.1	4.50556	3.43527e-05
Stoml3	5.07927	7.64476e-37	AABR07043456.1	4.48828	2.21371e-10	AABR07058501.1	4.48771	1.55916e-06
AABR07029836.1	4.9927	7.17991e-11	AABR07045454.1	4.46078	4.85822e-05	LOC100911725	4.46762	0.00406835
AABR07030527.1	4.97186	7.42357e-09	AABR07026015.1	4.4218	1.51695e-06	Mmp9	4.406	5.97233e-21
Il21	4.94164	1.44305e-07	Gsta5	4.4013	3.95024e-06	Bpifb5	4.36858	3.77599e-10
AABR07007878.1	4.91004	0.000259393	LOC102552182	4.39706	4.06694e-10	AC128915.1	4.26349	0.000350058
Slc5a2	4.8342	3.64484e-20	AC141220.1	4.39682	2.9501e-10	Krt9	4.22775	3.67437e-08
LOC100910708	4.80319	1.92426e-05	AC119007.3	4.36929	3.20537e-05	Shisal2a	4.18707	1.14297e-06
Gstm5	4.7431	0.00026505	Cxcl2	4.35231	1.79078e-11	AABR07049033.1	4.15962	0.00138529
AABR07056633.1	4.70978	1.227e-25	AABR07012702.1	4.28294	0.000977585	Pxt1	4.14169	6.42537e-05
AC108572.3	4.64608	4.89515e-05	Mptx1	4.28196	6.19248e-08	Calca	4.07294	6.01443e-12
LOC103690054	4.63344	2.13125e-06	Mettl21cl1	4.28129	1.94973e-08	AABR07069587.2	4.05638	0.000314751
Mylk4	4.61292	8.77654e-06	Nefm	4.25613	7.67036e-21	Pdcd5	4.04693	6.00212e-28
Coa8	4.59074	0.000955795	Nol8	4.24416	4.23415e-12	Mcpt8l2	4.04182	7.25194e-08
LOC102552344	4.56541	1.83446e-09	LOC102556051	4.18782	3.16625e-07	AABR07003030.2	4.01563	1.17416e-06
Atp6ap1l	4.52807	1.02552e-12	AABR07032520.1	4.16928	1.95715e-07	Stmn3	4.00849	3.96442e-09
AABR07000436.1	4.5194	2.90497e-07	AC097038.1	4.13462	0.000250527	LOC108348110	3.97609	0.000111513
AABR07053479.1	4.49306	0.00036594	AC119762.5	4.11353	0.000323715	AABR07004733.1	3.96974	0.00928227
RGD1561671	4.47184	0.00016778	AABR07072096.1	4.10153	9.03487e-13	AABR07010121.1	3.96824	1.17747e-05
Tbcb	4.43562	0.00413655	AABR07053710.2	4.09515	3.52994e-06	AC128610.1	3.89847	6.35494e-05
Tll2	4.42434	1.02895e-18	AABR07043711.2	4.08369	0.000992908	Reg3b	3.89581	3.9066e-07
AC133316.1	4.40075	0.00103788	Myl10	4.07229	1.78515e-05	Sh2d1b2	3.84806	0.00010755
AABR07049960.1	4.38555	0.000105837	AABR07051556.1	4.0563	2.22174e-05	AC111231.3	3.84785	0.0132813
Dlk1	4.33627	6.15384e-184	AABR07034739.1	4.03832	1.8876e-08	AABR07049524.1	3.8436	0.000822838
Alkal1	4.26505	2.59998e-05	B9d1	4.02708	0.000728693	Nefm	3.83961	1.25315e-34
AABR07062528.1	4.19532	0.0134546	AABR07021213.1	4.01006	1.63609e-05	RGD1565166	3.83339	4.93385e-13
AABR07069969.1	4.1782	1.43997e-07	AABR07039140.1	4.00947	0.000578005	Mobp	3.82974	1.28346e-09
AABR07039648.1	4.16112	1.10853e-05	AABR07009428.1	4.00071	2.70121e-10	AABR07067401.2	3.80792	0.00268605
LOC108348137	4.15114	5.24917e-06	AABR07026924.1	3.98513	6.48738e-05	Il27	3.77749	7.55497e-11
AABR07004305.1	4.11765	1.13752e-06	AABR07048436.1	3.90832	0.00414514	Isl2	3.71484	3.2165e-05
Tmem89	4.09009	1.01455e-05	AABR07000248.1	3.88574	2.27939e-07	AABR07032688.1	3.68937	0.00140583
AABR07032688.1	4.06711	0.000196474	Cd70	3.86547	4.27827e-09	LOC102554748	3.67768	0.00388148
Mymk	4.04564	7.56018e-31	Atp1a4	3.85101	2.00271e-16	AABR07051374.1	3.66956	0.000232603
Mybpc2	4.04286	0	AC108351.3	3.81248	0.000603638	AABR07018373.1	3.65408	0.000934209
AABR07043449.1	3.98422	0.000250333	LOC100911374	3.80269	0.000833277	AABR07065792.2	3.63024	0.00148027
Tac3	3.95772	1.68307e-15	AC114111.1	3.78387	0.0014958	Hprt1	3.62295	0.000470448
Cnih3	3.95508	0.000547175	AABR07013686.1	3.75961	0.00236192	Rexo1l1-ps1	3.61836	7.89516e-10
Pvalb	3.9538	0	Trpc5	3.75331	3.66175e-19	AABR07072602.1	3.60636	1.58341e-05
AABR07055885.1	3.93105	2.36795e-05	Fgf20	3.74477	7.04316e-06	AABR07044139.1	3.59458	0.00166566
Fcrla	3.92924	1.52518e-32	AABR07039648.1	3.74125	4.68122e-05	Fgf6	3.58156	1.62472e-05
Cxcl1	3.90499	3.61943e-20	AABR07029417.1	3.70726	0.00185464	Alkbh6	3.57591	0.00134982
AABR07013558.1	3.90248	0.000484636	AABR07039697.1	3.70444	3.34345e-05	LOC103689942	3.57501	0.000247948
AC114111.1	3.8845	0.00214757	AC118434.1	3.67156	0.000996716	Frrs1l	3.54669	0.000102677
Draxin	3.87662	4.11597e-08	Ly9	3.66153	6.61596e-10	LOC688613	3.51141	1.82709e-06
Clip3	3.87646	1.23078e-08	AABR07051218.1	3.66028	0.00157373	AC128059.5	3.38911	0.000680006
Tulp1	3.85142	1.20148e-11	LOC102546678	3.65209	0.000191563	AABR07057848.1	3.38853	0.00315478
AABR07038250.1	3.85095	7.68725e-06	Ifne	3.61633	5.96005e-06	Cym	3.36553	2.17827e-08
Slc6a13	3.83105	3.73495e-12	Fabp7	3.60154	1.48448e-08	Clca1	3.35505	2.35815e-22
AABR07018064.1	3.82861	0.000237334	AABR07063425.3	3.59793	0.000137753	AABR07011013.1	3.3517	0.000591512
Fgf4	3.80554	0.000251914	AABR07025074.1	3.59729	0.000286432	LOC689081	3.32844	0.000540711
Dupd1	3.79631	2.85951e-47	AABR07012039.1	3.57666	0.00820023	AC110488.1	3.28708	0.00323791
AC114111.2	3.79581	0.012921	Glyatl3	3.57084	2.30468e-06	AC118434.1	3.27714	0.000302821
Isl2	3.76312	4.56948e-09	AC098750.1	3.5638	2.97504e-05	AABR07029417.1	3.27411	0.00151841
Actn3	3.7552	0	AC117058.1	3.55614	0.0011613	Vpreb1	3.26265	0.000354831
Ctrb1	3.69561	6.11224e-09	AC109844.1	3.53778	0.00154824	Fam92b	3.25893	0.000271851
LOC100912599	3.69253	4.45044e-06	Mpl	3.50605	1.84553e-09	AC128059.1	3.22168	0.00443049
RGD1562667	3.68606	0.000346094	AABR07005950.1	3.47415	0.000338496	Fam170a	3.2202	3.30537e-07
Orm1	3.68289	4.97952e-07	Agr2	3.45641	2.53489e-06	Nefl	3.21637	3.48413e-07
AABR07041963.1	3.67473	0.00865992	AABR07021998.1	3.44686	0.000939966	AABR07071208.2	3.20884	0.00185057
Gdf9	3.65235	5.72261e-09	LOC103694079	3.41779	0.0122546	LOC100910021	3.20442	0.00653749
Prss50	3.62884	5.85074e-05	LOC103690041	3.39486	0.00367063	Trappc2b	3.11831	0.00504843
LOC691695	3.62353	9.24038e-05	LOC100912537	3.36807	0.000549267	Clec4b2	3.11172	2.80319e-06
AC126960.1	3.60844	2.53524e-06	Prss57	3.35418	0.000566946	RGD1561382	3.10826	0.000239052
LOC103690028	3.59327	2.28053e-05	Magel2	3.31337	1.47362e-13	AABR07000159.4	3.10764	0.0206006
AABR07043818.1	3.58123	8.908e-05	Aspnl1	3.30679	2.72189e-08	AABR07015003.1	3.0403	7.7271e-07
Mllt11	3.55927	0	Cyp17a1	3.28661	1.16277e-40	LOC100912008	3.03745	0.000201739
AABR07072945.1	3.53132	0.00122044	Olr62	3.28561	4.29411e-06	Trbv1	3.03737	0.0110849
Arhgap36	3.53047	1.27261e-47	LOC100363294	3.23604	3.47899e-05	AABR07043456.1	3.03137	0.000449966
AABR07070872.1	3.52962	0.0200222	LOC103690044	3.23532	2.67941e-05	NEWGENE_621351	3.00945	3.39631e-32
Dcun1d2	3.52635	5.26935e-13	Fam111a	3.22899	0	LOC102557319	2.99454	2.6501e-14
Casq1	3.49961	0	AABR07065651.6	3.22746	0.00542764	S100a5	2.97625	3.79243e-05
Arx	3.49549	4.78223e-18	Hes5	3.17897	9.78988e-05	LOC689230	2.96116	6.02098e-24
Gjd4	3.49119	1.37805e-07	RGD1562107	3.1753	3.50538e-45	AABR07070161.1	2.9607	5.3683e-05
Kcne5	3.48658	0	Bcl2l10	3.1575	1.7826e-06	Impad1	2.91101	0.00363626
Ndufv3	3.4585	3.40002e-05	AABR07049134.3	3.14296	0.000865737	AABR07000740.1	2.90447	0.00321825
AABR07029831.1	3.4474	7.76749e-06	Nat8b	3.14291	1.1956e-05	Surf2	2.8653	0.00110531
Spatc1	3.44323	6.24469e-13	Mboat7l1	3.12824	2.98317e-16	Ly6g6f	2.85379	0.00517841
Ankrd1	3.43975	1.09088e-43	AABR07019061.1	3.09276	0.000139802	LOC100910851	2.8488	0.000413134
Tcf15	3.40629	8.19851e-20	AABR07018857.1	3.08591	0.000304016	AABR07000248.1	2.83865	2.17654e-05
AC107096.1	3.39112	3.62156e-08	LOC100912538	3.08509	0.000403203	Mfrp	2.83129	8.19791e-06
Igf2	3.38748	0	Slc24a5	3.07571	0.00535997	LOC685351	2.79427	8.49058e-13
Vgll2	3.38572	1.49164e-82	AABR07029490.1	3.07347	0.0191205	Ccer2	2.79386	1.16606e-25
Trpc4	3.38455	6.52382e-09	Treml4	3.03624	1.77606e-05	Erich4	2.78004	0.000100638
AABR07005950.1	3.37392	0.000463772	Vpreb1	3.01631	2.21197e-05	Csn3	2.74111	3.87277e-13
Rtp2	3.37331	0.000132068	Chrm4	2.99851	1.0168e-08	Wfdc18	2.73895	7.38579e-17
AABR07000382.1	3.37277	0.0011765	Adamts16	2.99345	8.89325e-16	Chrm1	2.73843	5.15533e-05
MGC94199	3.35505	0.000145594	AABR07015078.2	2.9928	0.0253946	Lect2	2.73413	0.000722807
-	3.32797	1.98458e-05	AC116220.2	2.98361	0.000285301	AABR07039316.1	2.71336	0.00597709
Tceal5	3.31263	2.82567e-110	AC135026.1	2.97303	0.000227099	Krt2	2.68976	2.08199e-13
Riiad1	3.30721	2.61304e-05	NEWGENE_1308171	2.96256	7.53221e-09	Triml1	2.6864	9.55141e-06
LOC501297	3.29705	0.000368331	Nepn	2.95462	8.26187e-07	Izumo1r	2.65993	4.01591e-05
Il9r	3.28006	8.27573e-14	AC141334.3	2.95281	0.000758714	Olr302	2.64958	2.25804e-05
LOC100911886	3.27921	0.00200866	AC131806.3	2.93964	2.98902e-15	Stfa2l1	2.64497	2.76651e-09
Sec1	3.27141	4.24541e-14	Phf6	2.90087	0.0147422	Gfi1b	2.64188	0.000111834
Ccna1	3.26889	3.94888e-07	AABR07065424.1	2.89851	0.0103353	AABR07065424.1	2.63006	0.00272834
AABR07021213.1	3.26115	0.000187993	AABR07016141.1	2.8539	0.00227738	Adgrg7	2.62997	2.78205e-05
Tceal7	3.26049	0	Helt	2.84469	7.8504e-05	LOC100911440	2.59958	0.000437859
Sypl2	3.24626	0	Surf2	2.82575	3.50293e-05	Nkapl	2.58915	0.000723123
AABR07040629.1	3.23887	4.9474e-15	Hmx1	2.82093	4.26065e-11	Pyy	2.57162	2.14815e-06
Ankrd2	3.21461	7.71188e-17	AABR07071739.1	2.82059	1.16169e-05	Ino80b	2.56224	0.00335728
Padi2	3.21375	0	AABR07002093.1	2.81935	0.000855551	AABR07061513.1	2.56056	0.00116298
Actc1	3.17387	0	Pld5	2.80757	0.000181887	Minar1	2.55863	3.70352e-09
Myod1	3.15603	8.43843e-174	Ddi1	2.79999	3.6797e-05	AABR07056605.1	2.53527	0.00347832
LOC100912365	3.11402	1.16875e-05	AABR07044940.1	2.79454	0.00818973	LOC100911615	2.52888	0.000516178
Spock1	3.10355	0.00200836	Xlr4a	2.78847	0.0164137	Cpb1	2.52827	4.379e-08
Wbp11l1	3.10149	0.00016059	AABR07012054.1	2.78008	0.000697215	Ghrhr	2.49198	3.24834e-05
Mepe	3.10066	3.22549e-06	AABR07012195.1	2.73043	0.0176382	LOC100911625	2.48031	0.00225903
Atp1b4	3.0923	1.79199e-239	AABR07050176.1	2.71573	0.00047064	Agxt	2.47395	0.000195496
Pdcd5	3.09004	6.82742e-06	Tpte2	2.71559	2.47786e-07	AABR07026032.1	2.45297	0.00118334
Slc35f3	3.08941	0.00211845	AC141145.1	2.6905	6.79647e-05	AC125873.1	2.43784	0.00995711
Tmem273	3.08829	5.41345e-06	Atp6ap1l	2.68848	1.42362e-05	Prr27	2.42212	1.32536e-09
Mylpf	3.07679	0	LOC103689941	2.67189	1.71807e-07	LOC108348067	2.40709	7.22835e-05
Zg16b	3.07373	2.55459e-05	AABR07054979.1	2.67037	1.04667e-06	AABR07072264.5	2.40666	0.00055696
AABR07067885.1	3.07265	0.0194427	AABR07026240.1	2.66522	0.014045	Mpo	2.40606	4.59195e-43
AABR07070802.1	3.07131	0.00125494	LOC102552659	2.65347	3.12164e-05	Gabra2	2.40031	6.05698e-06
Myadml2	3.07042	4.41886e-51	AABR07065531.26	2.63673	0	Insyn2a	2.38982	7.38343e-15
Tnnt3	3.06899	0	AABR07002677.1	2.62424	1.00695e-08	LOC103690005	2.3566	0.00473764
AABR07071813.1	3.06678	2.21568e-06	Calb1	2.61732	0.00230658	Rtkn	2.35097	0.000300209
Pgam2	3.05815	0	LOC100363064	2.6163	1.10332e-10	Lalba	2.34514	4.42074e-06
Myh15	3.05699	1.52766e-13	AABR07044339.1	2.59084	0.000247305	Ngp	2.3211	0.00338477
Popdc2	3.04261	4.9176e-209	Sytl2	2.57033	0.0216063	Apoc3	2.31946	0.00175054
LOC100910446	3.04067	0.00562709	LOC100911615	2.54863	0.000419878	Rnf112	2.31897	3.02607e-57
Tal2	3.02726	1.86789e-09	Golt1a	2.54711	0.00130662	AC096895.2	2.31827	0.00137975
Klk1	3.0272	2.60401e-14	Kel	2.52663	0.00444962	Ptgdr2	2.30813	1.27955e-15
Tmco3	3.02465	5.3054e-06	Ppfia2	2.51064	0.000829862	Ccdc81	2.30539	8.15489e-09
Ccdc166	3.02132	1.32096e-06	Fcrla	2.49927	5.08866e-05	R3hdml	2.2713	0.000664865
RGD1560034	3.017	1.10458e-05	AC132539.1	2.48971	0.00597853	Khdrbs2	2.26697	0.00144571
Frmd5	3.01515	4.45918e-06	Olr63	2.48938	7.07411e-26	LOC689519	2.25216	0.00203789
AABR07013477.2	3.01508	7.63652e-05	AABR07051808.1	2.48856	0.0130734	Yjefn3	2.25135	0.00164323
Magel2	3.01455	1.51166e-09	AABR07058935.1	2.48826	0.00842617	LOC102553472	2.24325	0.0147071
AABR07066693.1	2.99639	0.0029962	Nkain2	2.46892	0.00231183	Col6a5	2.23952	2.61006e-23
LOC102553613	2.99063	1.34051e-09	Nme8	2.45999	0.000259365	LOC108348072	2.23589	0.00225974
Lmod2	2.98731	2.47543e-07	Tcf24	2.45749	0.00681939	LOC100911730	2.22677	0.00435363
Calhm1	2.98348	9.2233e-06	AC094348.3	2.41441	0.0139819	Foxi1	2.22284	3.15476e-07
AABR07065124.1	2.98132	0.00732409	Rgs1	2.3967	5.85709e-16	AABR07005950.1	2.20628	0.0180284
Cdkn1c	2.9772	0	AABR07009639.1	2.38167	0.00825473	AABR07043564.1	2.18402	6.741e-08
Myl1	2.97169	0	Lmx1a	2.37527	4.09772e-15	Ppp1r35	2.17846	0.00519665
Mybph	2.96691	0	AC095390.1	2.36996	2.84906e-06	Btn1a1	2.16542	2.08501e-13
Tnni2	2.96512	0	LOC108348067	2.3614	8.17724e-06	Col2a1	2.16534	1.67156e-08
Itgb1bp2	2.96018	5.91931e-261	AABR07031234.1	2.35449	6.68233e-05	Cd248	2.15012	1.39755e-10
Anxa10	2.95944	0.000437963	LOC100912571	2.34344	2.25963e-05	Fgl1	2.14724	9.49455e-07
Cpa5	2.95381	1.54306e-06	AC120310.1	2.30428	8.48828e-12	Hsd3b5	2.13981	6.6364e-08
Sh3bgr	2.93778	0	Olr1587	2.30013	2.8793e-05	Tph1	2.12545	3.95486e-67
Xirp1	2.93543	0	Tlr12	2.29973	0.000447554	Otor	2.12248	0.0024575
Yjefn3	2.92941	7.90478e-06	Nat3	2.29907	0.000159289	AC142138.2	2.11237	0.00133584
AABR07030443.2	2.92137	0.0039015	LOC100134871	2.29286	0	Mmp3	2.1071	3.44289e-08
Lrrc55	2.91806	8.78715e-05	Slc5a5	2.28204	3.85107e-15	Elane	2.09369	0.00537721
Fndc3c1	2.89	1.94684e-26	AABR07011062.1	2.25216	0.00304989	AC091481.2	2.09177	0.0132229
Taar7h	2.8745	3.919e-13	LOC689230	2.24232	5.6142e-13	Ntrk1	2.09054	1.92715e-23
Lix1	2.87076	5.00464e-15	LOC103693015	2.2382	2.24785e-07	Mrgpre	2.08078	0.000283307
Gdf5	2.86444	7.85522e-06	AABR07065091.1	2.23438	0.0119521	Zfp488	2.07948	0.000457928
Ppp1r27	2.86064	1.37871e-73	Sox11	2.23291	7.61229e-05	AABR07030366.1	2.07828	3.7767e-99
Myl10	2.85742	7.62238e-09	Lilrb3	2.23153	3.20482e-10	Mmp10	2.05251	0.000567382
Mstn	2.84631	5.21032e-158	Trem1	2.19852	4.2196e-09	AABR07051555.1	2.04162	0.00120316
Ckm	2.84356	0	Slc12a5	2.18882	0.000146362	AABR07034598.1	2.04159	1.69505e-10
Tnnc2	2.83478	0	Pax1	2.18725	1.4193e-11	Vsig1	2.03313	0.00225532
Myf6	2.82425	9.28356e-290	Chi3l3	2.18711	0.000989784	Klrc1	2.01948	0.00953848
Slc16a3	2.82123	0	AC108616.2	2.18531	0.017698	Olr1585	2.01892	0.0108219
Map3k7cl	2.82117	8.78534e-85	Faim	2.17846	0.00936688	AC128836.1	2.0019	0.00292359
Myh3	2.80146	0	AABR07051308.1	2.17457	0.0150065	Birc7	1.9991	0.000315143
Slitrk5	2.79831	9.11918e-08	Gpr173	2.17367	0.000682687	LOC102550598	1.99837	1.16057e-07
Mak	2.79584	0.00242632	Sost	2.16788	5.14666e-08	Uchl3	1.99517	0.000563161
Mff	2.79502	2.63312e-05	AABR07006736.1	2.15966	0.020588	Syce1	1.99414	0.00173573
Kcnj10	2.78923	8.71071e-05	AABR07030366.1	2.15739	2.53497e-33	Mmp13	1.97999	7.64407e-05
AABR07028839.2	2.78068	4.80888e-05	AABR07042937.1	2.1319	0.0101477	AABR07034273.1	1.97776	0.00466119
Magea9	2.7749	0.00161696	Ccdc154	2.12999	2.83446e-05	AABR07007853.2	1.97173	0.0214095
AABR07005775.1	2.76978	0	AABR07043564.1	2.1272	1.50546e-08	Elovl2	1.95047	1.51314e-06
Cavin4	2.75857	0	LOC688442	2.12688	0.0104414	Nrsn1	1.94897	7.31893e-07
Atp1b2	2.74604	0	Penk	2.11913	9.38448e-157	Doc2a	1.94508	3.46005e-11
Cryab	2.74471	0	Stra8	2.11837	1.17862e-07	AABR07069969.1	1.94366	0.0184586
Srl	2.74458	0	Siglec5	2.10966	6.13438e-12	Slc5a5	1.94147	1.7666e-10
Clrn1	2.74326	2.27078e-05	Dlx6	2.10406	0.00771906	Trem1	1.93902	4.30843e-09
Hspb6	2.74171	0	LOC100911109	2.10107	1.08418e-05	AABR07039377.2	1.93776	0.000322182
Asb5	2.73817	8.96438e-250	Cyp2e1	2.1009	1.58382e-10	Cdh4	1.92901	1.06748e-30
Ank1	2.73517	2.12481e-128	Alox15	2.09754	1.99085e-45	Azgp1	1.92657	0.000298982
Ldb3	2.73394	0	Krt9	2.0874	0.00815174	LOC100362965	1.92618	0.00219177
AABR07016573.1	2.72733	0.000213252	AABR07035008.1	2.08588	5.85041e-05	Prox2	1.89704	0.00291883
LOC100910438	2.72656	1.18644e-08	AABR07070225.1	2.08314	0.0022285	Hbq1b	1.8913	0.00517079
Igsf21	2.72573	0.000258073	Lrrc55	2.06688	0.000304794	Vstm2b	1.87512	5.79025e-08
Tpm1	2.725	0	Rgs22	2.06568	1.11091e-09	Fcnb	1.86861	9.11057e-10
Amot	2.72334	0	Adgrg7	2.06133	0.00120775	Chrna4	1.86837	4.95414e-18
Myh8	2.72013	5.76255e-146	Nell1	2.06013	6.12658e-10	Spata25	1.86741	0.00936117
Map6d1	2.71466	5.84928e-09	Zfp566	2.05871	9.30916e-08	Xcl1	1.84931	0.000100933
Csrp3	2.71347	2.89429e-179	Ankar	2.04231	0.000204564	AABR07000382.1	1.84423	0.0244053
Nes	2.70641	4.65894e-50	Capsl	2.03775	0.00259373	Mcemp1	1.84211	2.53298e-06
Dusp27	2.70511	4.43022e-304	Cbln2	2.02887	5.91807e-13	AABR07012302.1	1.83178	3.29406e-10
Dok7	2.70416	3.86772e-37	AABR07043200.1	2.01794	0.00656001	Reg3g	1.82719	0.000564647
AABR07021635.3	2.70185	0.000338835	LOC108351936	2.01527	0.00866667	Tff1	1.82644	0.000169332
Eno3	2.69841	0	C4bpb	2.0151	0.013927	AABR07011698.1	1.82612	0.00593787
AABR07044914.1	2.69772	7.89419e-05	LOC102553828	2.01304	0.0186298	AABR07044454.1	1.82384	7.82537e-06
AABR07067526.1	2.69232	0.00542539	Gdf3	2.01279	0.00168445	Ankrd2	1.80976	4.0986e-11
Gnas	2.69074	1.5825e-46	AABR07047174.2	2.01071	0.0060635	Cyp17a1	1.80953	2.2605e-24
Prr33	2.6828	5.76285e-61	Lctl	2.00904	4.23535e-05	RGD1562107	1.80811	1.84741e-09
Hacd1	2.68268	1.84551e-149	AABR07030378.1	2.00788	0.0201751	Nalcn	1.80602	5.91782e-07
Apln	2.67323	9.37012e-17	Nrk	2.00609	9.97421e-12	Klk1c8	1.798	0.022236
Acta1	2.66961	0	Efhb	1.99535	1.62537e-05	Avpr1a	1.79516	1.08396e-13
Bin1	2.66035	0	Pcsk9	1.99342	6.43167e-06	Alb	1.79269	2.47344e-09
Fitm1	2.65864	4.60006e-278	Qprt	1.98516	3.2381e-10	Hoxd11	1.78712	0.0029274
Dhrs7c	2.65386	0	LOC100366030	1.97843	0.0176622	Trem3	1.78559	0.000169324
Tmem182	2.65326	0	Enpp6	1.97337	2.34251e-05	Lrrtm4	1.78168	8.03923e-06
Ip6k3	2.64686	2.44475e-189	Calca	1.97307	0.00118288	Cela3b	1.77783	0.000437303
AABR07002677.1	2.64583	1.63797e-06	AC141521.1	1.96832	0.0169126	AABR07017241.1	1.77733	8.75659e-06
Slc6a7	2.63759	0.000102641	Ltk	1.96509	1.00534e-06	AC133403.1	1.77462	0.000481075
Myog	2.63676	1.26053e-90	AABR07060872.1	1.95445	3.56417e-08	Slc1a2	1.76933	0.00983325
LOC100363064	2.63471	0.000451549	LOC108348049	1.94632	0.000857914	Cby2	1.76546	0.00271615
Col25a1	2.63221	0.00010077	LOC108348276	1.9396	0.00370406	Lpo	1.76517	2.23338e-06
Tmod1	2.6295	0	Cntn2	1.93913	1.32913e-13	Sost	1.76389	9.7029e-06
Ankrd23	2.62849	0	Zfpm2	1.93436	8.31025e-13	Gsta5	1.75415	0.00318526
Cacng6	2.62484	1.67969e-32	AABR07070046.1	1.92739	2.86965e-07	AABR07071383.1	1.75111	0.00224556
Hspb7	2.62348	0	AABR07032409.1	1.92281	0.0167898	Dupd1	1.74771	9.18174e-05
Hhatl	2.61881	0	Kcnt2	1.91258	2.50485e-07	C1qtnf3	1.74068	4.14406e-74
Cryaa	2.61393	0.00463262	Rtl3	1.9113	5.78081e-11	Gzmf	1.73913	8.13974e-08
Rnase6	2.60846	0.0092441	AABR07021503.1	1.90726	2.87988e-06	Npy5r	1.73824	0.00318274
Tceal6	2.59902	3.50524e-05	Cd209f	1.90504	1.0703e-15	Eln	1.73686	0
Fsd2	2.59179	2.45933e-128	AC126292.3	1.90423	0.00424727	AABR07035955.1	1.73345	0.00403106
Neto2	2.59105	6.11769e-08	Ccdc152	1.90193	6.99864e-07	Npy2r	1.73084	0.00537498
Slc2a3	2.59061	0.0267411	Gabre	1.89574	6.2675e-14	AABR07016141.1	1.71621	0.0143243
Dok5	2.58789	1.39817e-19	Fgf14	1.89092	0.00452064	Map3k21	1.71527	1.50189e-05
Mymx	2.58359	2.12083e-07	Chrna4	1.88877	7.22247e-14	Xlr4a	1.70447	0.0011168
Cpa1	2.57749	6.53123e-26	Hbb-bs	1.88164	3.04933e-12	LOC108348047	1.70198	0.000454515
Mustn1	2.57584	0	Obp2a	1.88139	7.80487e-09	AABR07046657.1	1.69859	0.0172254
Myoz1	2.56818	0	LOC102557319	1.8799	0.000100082	Pld6	1.6985	0.00733148
Agtr2	2.56672	1.83774e-35	LOC103690018	1.87946	0.00177554	Igsf9b	1.69545	1.82623e-08
Lrrc30	2.56343	1.1375e-10	Raet1e	1.87016	0.000575283	LOC108348101	1.69326	0.000326741
RGD1307461	2.55813	8.76395e-27	AABR07030499.1	1.8696	1.09091e-09	Dmrta2	1.68764	0.0109203
Hoxb2	2.55635	3.43298e-05	Sertm1	1.86949	9.06997e-07	Tbx4	1.66098	6.29284e-05
RGD1562378	2.55505	0.00336618	AABR07069969.1	1.8648	0.00748342	Tmem273	1.65725	0.00754085
AABR07000292.1	2.55162	0.00188183	Aard	1.8621	8.75413e-09	Gzmm	1.65003	0.000828946
Fhl1	2.54728	0	AABR07019091.1	1.86059	0.0130483	Lao1	1.64717	8.26588e-57
AABR07071898.1	2.54544	0.000620489	Actl7b	1.86022	1.18971e-06	Slc5a2	1.64386	0.000945472
Cnga4	2.54349	0.000202196	AC130391.1	1.86012	0.00997498	Cplx1	1.64305	9.16729e-05
Mettl21cl1	2.53624	0.00188615	Fxyd7	1.85881	6.54026e-06	Dlk1	1.63728	4.31135e-11
Myh4	2.53547	0	Ism2	1.85185	6.44899e-05	AABR07053635.1	1.63566	0.0241267
Olig1	2.535	0.000330587	AABR07057421.3	1.83596	0.00620195	LOC103692976	1.63559	0.00702688
AC099453.2	2.53413	0.000294543	Ly49si3	1.83149	0.00556939	AABR07072096.1	1.63536	0.000465251
Kcnc1	2.53357	3.83432e-15	Apold1	1.82964	7.89183e-124	Chst9	1.63324	0.000348817
AABR07030501.1	2.53092	5.87584e-30	Myh6	1.82696	2.50178e-08	Kynu	1.63172	0.00352183
Cacng1	2.52846	0	Clhc1	1.81881	0.00505713	Adra2c	1.62068	2.23174e-05
Tmem233	2.52704	3.01043e-15	Gdap1l1	1.81592	0.00311341	Rs1	1.61875	0.0216146
Cav3	2.52693	0	Synpr	1.81484	4.34922e-05	Pcdh10	1.61512	0.000346197
Plcd4	2.52629	1.38817e-24	AABR07038983.1	1.81114	1.27293e-12	Tekt3	1.61108	2.40085e-06
LOC102552805	2.52034	0.0213704	Gstm3l	1.81062	0.00792768	AABR07066529.3	1.60621	1.06629e-06
Adamts8	2.51865	9.57499e-27	Plcxd3	1.80697	3.24708e-06	Mybph	1.60037	9.95137e-42
Myh6	2.51855	2.35101e-49	Cpne6	1.80208	0.00143019	Gpr174	1.59822	0.000338847
AABR07035802.1	2.51704	0.00318985	Tlcd3b	1.79311	3.03198e-15	AABR07024972.1	1.59034	0.00441285
Klhl31	2.51005	0	AABR07051399.1	1.79011	0.0123835	Pomp	1.58954	0.000348472
Nmrk2	2.50436	2.65709e-12	Shisa6	1.78897	0.0242808	Cracr2b	1.58786	0.000912642
Myl2	2.50036	0	AABR07039303.3	1.78808	4.61128e-05	Plppr4	1.58638	4.61453e-05
Rpl3l	2.49906	0	Txk	1.78293	2.9953e-05	Epyc	1.58398	0.00146577
Prrt4	2.48955	4.16872e-18	Prdm8	1.7762	3.77218e-30	LOC103690006	1.58085	0.0190616
Klhl30	2.48489	2.82775e-100	Adra2b	1.77479	8.53409e-06	Tmem108	1.58067	0.00601798
Ccdc13	2.48339	2.33548e-12	Stmn3	1.76724	0.0256655	Pla2g4d	1.57775	0.0196255
AABR07043615.1	2.47907	0.0285134	Slc39a4	1.76114	0.00354872	Clgn	1.57072	0.000112089
Yipf7	2.47724	4.53273e-33	Topaz1	1.7593	5.30445e-06	Slc35d3	1.567	0.000568905
Cxcl6	2.4743	0.000627772	Zfp583	1.75553	3.61506e-05	Ipcef1	1.56663	0.00129378
Hspb3	2.47121	5.26386e-30	Rec114	1.75482	0.021688	Hoxb9	1.56421	1.73211e-08
Tpm2	2.47077	0	Wfdc18	1.73971	0.000376354	Islr2	1.56204	1.10397e-13
Trim54	2.46889	0	LOC688390	1.72427	0.0001396	Inka1	1.55893	1.54903e-07
Nefl	2.46847	5.61807e-05	AABR07057438.1	1.72331	0.00177745	Alox15	1.55509	3.38878e-20
AC128207.1	2.46713	0	Camk2n2	1.72312	0.000264418	Slc6a17	1.54941	7.85537e-43
Slitrk3	2.4603	8.09268e-07	Nova1	1.71909	8.00498e-52	Crybb1	1.54845	0.00447339
Chrnd	2.45753	2.79941e-35	AABR07044414.1	1.7146	0.0113217	Sez6l	1.5443	8.22377e-06
Zic4	2.45468	1.76224e-09	AABR07060318.1	1.71455	3.06039e-05	Aldh1l2	1.5432	1.31303e-108
Cd209f	2.45399	1.17866e-05	Gpr174	1.713	1.17347e-05	Gria1	1.54189	0.000309547
Cox6a2	2.45025	0	Myo3a	1.71019	0.00042098	Chrna5	1.53938	0.00232497
Tppp2	2.44982	5.80268e-06	Mogat2	1.70809	6.65823e-07	Il9r	1.53722	1.48189e-07
Actn2	2.44871	0	Olr1637	1.70348	0.000443207	Clec4f	1.52453	2.84239e-06
Capn3	2.44861	1.2077e-264	AABR07006894.1	1.70305	0.0102549	Il2ra	1.51889	1.20724e-08
Ckmt2	2.44632	0	Olr59	1.70252	1.68225e-06	AABR07059679.1	1.51704	0.0131017
LOC102548326	2.44417	0.000783634	Doc2a	1.70115	6.46749e-06	Col1a1	1.51426	0
Xirp2	2.44407	0	Lrrc30	1.69904	0.00133227	Gramd2a	1.50887	9.58699e-08
AABR07009161.1	2.44336	0.00929153	AABR07065124.1	1.69627	0.0216651	Il1rl1	1.49445	4.91647e-21
LOC688613	2.43869	0.000964729	Insl3	1.69262	0.00649995	AC129815.1	1.49347	0.0231733
Igsf1	2.43619	1.54058e-28	Nrn1	1.69171	7.72752e-07	L1td1	1.49299	0.00119689
Rab36	2.4359	0.00921874	AABR07051952.1	1.691	6.84664e-05	LOC688583	1.49184	0.00148622
Pgm1	2.43146	0	Plppr5	1.6906	2.34916e-12	AABR07027431.1	1.48795	0.0223299
Sprr3	2.42668	0.00180765	RGD1560324	1.68848	3.02044e-22	AABR07071838.1	1.46897	0.00120544
Fgf6	2.41858	2.82836e-08	AABR07051177.1	1.67763	4.14686e-06	Pcdhga4	1.46497	7.51707e-06
Scn4a	2.41611	1.50764e-206	Trim10	1.67509	0.0115656	Tceal7	1.46482	2.32996e-21
Myl4	2.41548	1.17107e-54	Ccdc39	1.67048	3.05911e-08	Cyp2w1	1.45903	6.00007e-07
Chrna1	2.41519	9.78296e-70	Cebpe	1.66808	0.00411479	Sprr2h	1.45549	4.47689e-05
Hspa1l	2.41338	1.75871e-26	Lrrtm2	1.66616	2.71943e-05	Pth1r	1.45098	1.28337e-82
Lctl	2.41012	6.96147e-05	AABR07043523.1	1.65912	0.016267	Cilp2	1.44907	3.61272e-09
Cfl2	2.40807	0	Pcdha4	1.65755	4.15425e-05	Ctnna2	1.44466	0.00307908
Dnajb5	2.40806	2.14071e-238	LOC102554283	1.65334	0.000923316	Bpifb4	1.43945	0.00620567
Eef1a2	2.40752	0	Apoa1	1.64854	1.34336e-05	Prnd	1.43871	0.000171141
Lbx1	2.39823	5.3874e-36	Rasgef1a	1.64838	0.000308787	LOC691695	1.43749	3.93076e-05
Zfp474	2.39715	1.52181e-06	AABR07056858.1	1.6463	0.00267135	AC134759.1	1.4334	0.00888097
Adamts16	2.39646	0.00139667	AC129824.1	1.64447	1.14238e-05	Csf2rb	1.42846	1.52816e-169
Aard	2.39496	1.04161e-09	AABR07042936.2	1.64405	0.000386711	Chd5	1.42522	1.28871e-09
Tmem38a	2.39384	0	AABR07024468.1	1.64249	0.0108339	Hhipl2	1.42417	0.000766341
Tmem130	2.39169	2.62217e-05	Esm1	1.63531	9.33798e-08	AABR07021503.1	1.42188	0.000594774
Tcim	2.39067	3.51736e-05	Cyp4x1	1.63072	0.019028	Spink5	1.42149	5.60004e-06
Smpx	2.38435	7.17235e-192	Clca1	1.6306	1.48572e-43	Clstn2	1.42108	4.33124e-05
Mt3	2.38399	9.74877e-21	Gmnc	1.62856	1.30363e-06	Susd5	1.42018	2.39853e-06
Myom2	2.3824	7.55127e-21	Ctnna2	1.62544	0.0200419	C17h6orf52	1.41946	0.000154063
AABR07052585.2	2.38218	0	Wbp11l1	1.62468	0.00329767	Tsx	1.41877	0.00574185
AABR07062775.1	2.38168	0.000364859	Npy2r	1.62393	0.0175695	Dscaml1	1.41515	6.88984e-05
LOC100912348	2.38094	6.1363e-05	Slc38a5	1.61959	4.47644e-05	Slc17a9	1.41347	3.64435e-24
Ucp3	2.37944	7.30076e-292	AABR07039470.3	1.60971	0.0177337	AABR07035802.1	1.41288	0.0208549
Insrr	2.37764	1.71594e-10	Hoxb9	1.60867	1.85656e-08	Ccl17	1.41271	0.00195077
Rtn2	2.37177	3.25809e-302	Gnat3	1.6062	0.00263456	Bin2a	1.40519	5.35556e-06
Zfp566	2.3708	0.00366507	Akap5	1.60584	5.55452e-05	Plppr5	1.40371	3.51986e-08
Trim55	2.3707	1.82361e-57	Hs3st5	1.60298	0.000323311	Dpp6	1.40187	1.09117e-43
Ripply1	2.36755	9.36523e-05	AABR07051996.1	1.5996	0.0155809	Dcc	1.39887	0.00015798
Myo16	2.36694	4.96112e-10	LOC687707	1.58755	0.0101752	AABR07048473.1	1.39549	0.0147953
Trim63	2.36637	2.2252e-200	Zdbf2	1.58721	1.89503e-09	Gmnc	1.39052	3.20026e-06
Myom3	2.36628	0	Mroh2a	1.58565	9.29584e-06	Cadm2	1.38935	0.00413324
Hprt1	2.36449	0.00327627	Nexmif	1.58207	1.93095e-06	AABR07060560.3	1.38858	1.78174e-05
Jph1	2.36431	2.28679e-296	Adam22	1.58045	2.52383e-09	Stc1	1.38231	3.56901e-19
Sln	2.35868	1.46864e-24	Neil3	1.58008	9.67659e-07	Zfp536	1.38104	1.63957e-06
Lrrc38	2.35833	5.96893e-06	Fam170a	1.57915	0.0121479	Slc44a5	1.3773	4.21829e-05
Klhl40	2.35157	1.74428e-117	Tubb1	1.57776	0.0178941	Ncam2	1.37711	0.000363858
Qrich2	2.35123	0.000955573	AABR07001634.1	1.57151	5.38895e-12	Mrgprd	1.37249	0.00148159
AABR07060872.1	2.35058	3.07064e-16	AABR07002784.2	1.56694	0.00336026	Cck	1.37174	1.64338e-08
Jsrp1	2.34691	0	AABR07038766.1	1.56495	6.098e-05	Col5a1	1.36724	0
Grip2	2.34045	8.33161e-13	Map3k7	1.56409	0.0182589	Osr1	1.36713	1.81332e-45
Rbm24	2.33337	0	Hcn4	1.56135	2.61025e-05	Adamts15	1.36628	4.24238e-246
Sgca	2.33261	2.34436e-269	Col27a1	1.5601	3.29885e-75	Il18rap	1.36596	1.02749e-07
Megf10	2.32887	8.37458e-113	Ccdc88a	1.55966	2.7155e-22	AABR07036087.1	1.36477	0.00790304
Kcnj3	2.32852	0.000715191	AC097153.2	1.55893	0.0153027	Hepacam	1.36273	8.15412e-07
Zic1	2.3283	3.98531e-17	En1	1.5542	1.94306e-07	AC120568.1	1.36127	0.00347312
Tigd4	2.32597	5.57277e-23	Adamts13	1.54448	4.89724e-08	Nkain4	1.36052	1.2539e-07
Nsg2	2.32588	2.7729e-35	Cer1	1.54105	0.000697184	Peg12	1.35745	5.02763e-06
B3galt2	2.32357	2.31607e-11	Apln	1.53975	4.5833e-11	Ddc	1.35717	4.16084e-06
Spata25	2.32319	0.000216633	LOC100360841	1.5396	0.0124523	Scn2b	1.35527	1.41014e-06
Atp2b3	2.32241	5.42567e-22	AABR07052085.1	1.53947	0.000683237	Cpz	1.35427	0
Cacng4	2.32011	6.97736e-08	Cryaa	1.53746	0.0179717	AABR07027407.1	1.35072	0.000307431
Nexn	2.31973	0	Hemgn	1.53683	9.81945e-05	Slc5a7	1.34876	2.44016e-05
Arpp21	2.31783	3.09697e-48	Pvalb	1.53657	0	Stab1	1.34367	1.0184e-205
LOC102547817	2.31457	4.90831e-07	Adm	1.53482	4.76871e-23	AABR07007853.1	1.34353	0.00967522
LOC100911730	2.31183	0.0103292	Scn2b	1.53435	1.3332e-07	Slc38a5	1.34265	0.00225796
Ca14	2.29906	3.55284e-19	LOC691716	1.53409	1.00481e-07	AABR07035083.1	1.34111	0.00109298
Ampd1	2.29852	0	Pram1	1.53405	0.000366456	Myh6	1.34048	6.39885e-05
Tmod4	2.29754	0	Atp8b4	1.52975	6.39201e-06	Il21r	1.33987	8.32771e-05
Klf14	2.29543	2.00214e-05	AABR07061513.1	1.52922	0.000353184	RGD1565844	1.33398	0.00830499
Hrc	2.2951	0	Fam205a	1.52544	2.22407e-08	Tacr1	1.3291	2.40525e-05
Chrne	2.29433	4.82097e-203	LOC100359752	1.5159	0.000114789	Ahrr	1.32883	5.80672e-44
Tbx21	2.2872	1.48496e-05	Vps37c	1.51537	1.88389e-06	Edil3	1.32734	0.000172941
Col10a1	2.28714	7.16541e-07	Rarb	1.51348	1.56917e-08	Far2	1.32646	7.10424e-291
Rhox5	2.28514	1.78642e-10	Peg12	1.50902	1.70003e-06	Cd72	1.32421	2.59509e-10
Pdlim3	2.28023	0	AABR07002384.1	1.50761	0.00120332	Rhox5	1.32364	0.00463737
LOC298139	2.27962	1.62101e-115	AABR07066700.1	1.50684	0.0255598	Ccr8	1.32195	0.00784844
Trim72	2.27576	1.30289e-302	AC115420.2	1.50317	0.00304577	Lamc3	1.31905	7.13345e-111
Smarcd3	2.27433	1.43886e-127	AABR07055413.1	1.49981	0.0116584	Trat1	1.31618	2.5732e-05
LOC296235	2.27227	4.42482e-13	Nlrp3	1.49962	2.23179e-06	Stum	1.31586	2.14461e-05
LOC687707	2.26904	0.00154734	Alas2	1.49455	2.02016e-10	Mrgprf	1.31525	4.44266e-161
Lgi2	2.26696	2.51682e-12	Fbxo17	1.49163	8.65111e-05	Galnt16	1.31238	1.32673e-157
Reep1	2.25981	4.69617e-47	Hba-a2	1.48394	1.56293e-262	Rtl9	1.31209	3.52535e-05
AABR07030499.1	2.25831	2.93735e-26	Ebf3	1.47939	6.77427e-45	Fkbp10	1.31163	0
AABR07066020.1	2.25333	0.00507843	Galnt9	1.47852	1.02083e-08	Ptprn	1.31028	5.37731e-06
Ppp1r1a	2.24931	6.36339e-110	Nalcn	1.47558	3.96696e-05	Slc6a13	1.31021	0.00260047
Col26a1	2.24767	1.29762e-06	AABR07058615.1	1.47404	4.18879e-06	Cgref1	1.30914	1.30579e-208
Acyp2	2.24589	1.48978e-32	Cplx1	1.47365	0.00164105	Prdm16	1.30808	4.60117e-08
Pnma8b	2.24029	5.12212e-21	Pcdh20	1.46923	9.83824e-25	Aadat	1.30625	0.00164879
Vsx2	2.23718	0.000472497	Lrrn1	1.46757	1.34638e-12	C3	1.3035	1.96562e-17
Tnfrsf12a	2.23331	7.00128e-28	AABR07030501.1	1.46757	3.2706e-06	Tceal5	1.30018	1.26906e-05
Casq2	2.23318	8.79824e-164	Tsx	1.4656	0.00500928	Slc38a11	1.29982	0.00109173
AABR07006894.1	2.2325	2.19599e-06	AABR07017236.2	1.46231	0.000553837	Ackr4	1.29685	3.23582e-112
Lmod3	2.22989	9.39936e-184	Mybph	1.46082	3.04145e-34	Hsd3b2	1.29304	8.66201e-06
Dusp10	2.22879	5.94638e-40	Lilrb4	1.46027	8.81606e-06	Pipox	1.28665	0.00731856
Sync	2.22538	3.95326e-69	Abca6	1.4601	5.14505e-05	Igfbp2	1.28471	7.01714e-238
Cdnf	2.22317	3.87752e-30	Zfp536	1.45713	3.57857e-05	Grip2	1.2842	5.86001e-08
Abra	2.22222	4.61279e-81	Ulbp1	1.45616	4.93544e-23	Adamts4	1.28152	1.617e-29
AABR07073045.1	2.22147	0.00668331	AABR07072400.1	1.45562	0.000284646	Col14a1	1.27756	0
Tnnt1	2.21954	0	Krt24	1.45552	4.87804e-06	Lrrc3c	1.2775	0.00819573
Apobec2	2.2169	0	Plac8l1	1.45152	0.0168343	Grm4	1.27734	0.0135433
Inka1	2.21662	1.24008e-13	Ccdc187	1.44716	7.70651e-09	Tlcd3b	1.27555	3.17023e-12
LOC102548682	2.21288	0.00480847	Hoxd3	1.4454	3.3463e-07	Cd300a	1.27439	2.05322e-05
Ppp1r35	2.21247	0.00785449	Aox1	1.44463	4.06853e-139	Stac2	1.27356	1.78347e-11
Col22a1	2.20421	1.78294e-42	Zfp711	1.44145	9.01382e-05	LOC100910978	1.27291	4.38309e-06
Hjv	2.20121	0	Ksr2	1.43913	0.000723053	Ffar4	1.26991	0.000834499
Grm4	2.19999	1.97021e-09	Piezo2	1.43809	1.79385e-21	AABR07004868.2	1.26942	0.000340365
Pwwp3b	2.19871	1.51919e-12	Smarca1	1.43596	3.31222e-12	LOC108348052	1.26902	0.0230654
AABR07026929.1	2.19815	0.01093	Tap2	1.43426	9.73472e-10	Alas2	1.26892	3.95837e-06
RGD1566138	2.19549	0.000319323	C1qtnf3	1.43355	1.16096e-51	AABR07015015.1	1.26859	3.7004e-08
Nkain2	2.19541	0.000190569	Ermn	1.43056	0.00147142	LOC108348293	1.26653	0.00166506
Pitx2	2.19429	1.56294e-28	Ildr2	1.42974	5.11718e-05	Cntn1	1.26644	1.57537e-31
Chrnb1	2.19327	6.45296e-65	Clec4d	1.42582	0.000275825	Kcna1	1.26552	0.000344562
Myf5	2.19099	1.92631e-19	Irf4	1.41726	1.80067e-69	Mymk	1.26419	0.0011332
Flnc	2.18946	0	Rhox5	1.41203	0.00413782	Fam205a	1.26265	1.60493e-08
Kif17	2.18822	3.2394e-05	LOC103689954	1.41051	0.0242853	Slc18a2	1.26212	2.02095e-11
Synpo2l	2.18532	0	AABR07060560.3	1.40364	1.20618e-05	Chst1	1.25965	2.2683e-06
Sel1l3	2.18449	2.46739e-265	AABR07015015.2	1.40209	0.0191488	Nova1	1.25736	2.98321e-10
Adamts20	2.18313	1.73553e-64	Ms4a2	1.39974	5.56729e-37	Ptgdrl	1.25609	3.90302e-07
AABR07024500.1	2.18212	0.0183905	Pglyrp1	1.3975	2.73949e-05	Disc1	1.25554	0.0119451
Pygm	2.18178	0	AABR07035955.1	1.39449	0.00150659	Sv2c	1.25368	2.36421e-06
Plin5	2.1786	3.65682e-12	AABR07066693.1	1.39394	0.0153332	AABR07036452.1	1.25287	0.00226883
Jph2	2.17796	2.75559e-124	AABR07028237.1	1.39304	0.0106961	AABR07042668.1	1.25084	0.0022917
Dtna	2.17643	4.54194e-67	Lin7b	1.39234	2.02377e-06	Il20	1.24821	6.30979e-12
Tmem196	2.17626	0.000303622	Rxfp1	1.39078	1.75433e-26	Nptx2	1.24743	0.000354144
Cdh15	2.17253	1.64794e-29	Clec12b	1.39076	0.00193445	Akr7a3	1.24412	0.00652254
Asb4	2.16957	1.26015e-08	P2rx6	1.38961	2.71116e-06	Pcsk9	1.2382	0.0012158
Caly	2.16717	4.4263e-08	AABR07051518.1	1.38879	0.000597955	Csf3r	1.23614	0.000308955
Six1	2.16459	2.68303e-136	AABR07011698.1	1.38734	0.0011728	Cercam	1.23453	0
Ncam1	2.16404	8.63787e-38	AC120486.10	1.38706	0.00290285	Slc4a5	1.23418	0.000357466
Ache	2.16313	4.38205e-188	Fyb1	1.38468	1.44375e-13	Hapln2	1.23408	0.00124215
AABR07056686.1	2.16147	0.00710251	AABR07050487.1	1.38387	0.00120604	Kcna5	1.23348	0.0018811
H3f3c	2.15587	5.01487e-156	Snx32	1.38363	7.93792e-08	NEWGENE_1565644	1.23346	0.0141502
AABR07039446.1	2.15384	0.000227953	Aadat	1.38247	1.90351e-05	Txk	1.23129	0.00203293
AABR07064634.1	2.15282	0.0088243	Col23a1	1.37996	0.00109639	Creb3l1	1.22987	2.6195e-229
LOC100912195	2.14918	3.20253e-23	Gcgr	1.3797	2.90102e-05	Ucn2	1.22877	8.03993e-08
Kcnj11	2.1485	6.8128e-96	Fndc3c1	1.37848	0.000667545	Ngb	1.22716	0.00329591
AABR07025277.1	2.14583	5.67221e-08	Col6a6	1.37579	1.72172e-116	Hrh1	1.22608	0.00054973
AC105485.2	2.14567	0.000453227	AABR07063082.1	1.37577	6.69486e-05	Cdh2	1.22533	1.02549e-08
Myo18b	2.14553	1.82892e-228	Sstr3	1.3752	0.0013957	Fbn2	1.22481	1.66918e-57
Eda2r	2.14463	1.5312e-10	Slc35f1	1.37439	9.23653e-05	Gata2	1.22345	1.06786e-49
Sox11	2.14398	1.81018e-06	AABR07051555.1	1.37376	0.00864523	AABR07032255.2	1.2227	0.00318833
Pax7	2.14246	1.95666e-06	Sbk2	1.37368	3.64929e-25	AC103574.1	1.22245	1.2083e-05
Perm1	2.13866	6.05985e-43	AABR07067762.1	1.37346	0.000562243	Tmem202	1.2222	1.18317e-05
Asb10	2.13658	4.57803e-13	Fut7	1.37212	0.000444104	Ece2	1.2199	4.90163e-12
Mest	2.13582	9.45116e-26	Prrt2	1.3721	1.42644e-12	Nkg7	1.21655	0.000557405
LOC102546683	2.13524	0.00259252	RT1-DOb	1.37129	6.97632e-06	Prf1	1.21584	3.93467e-05
Des	2.13483	0	AABR07019403.1	1.3643	2.03589e-28	Oacyl	1.21335	0.000104185
Synpo2	2.13322	0	AABR07026984.1	1.364	0.00174917	Slc9b2	1.21196	0.000128136
Tas1r1	2.1296	2.28896e-06	Pnma5	1.363	1.27427e-05	Itgb7	1.21182	1.09526e-25
Mamstr	2.12924	3.38841e-45	Cd248	1.36051	0.00233668	AABR07000137.1	1.21152	0.000366957
Bex2	2.12831	0.0105973	Adcy10	1.36017	8.90505e-06	Lrrc73	1.21063	0.00087557
Fam184b	2.12769	6.41134e-20	Ebf2	1.3578	4.78053e-18	Adra2b	1.20904	0.000525533
Mef2c	2.12474	0	Ucn2	1.35576	4.85535e-06	F5	1.20832	8.53048e-43
Fam161b	2.12231	9.05758e-13	Krt2	1.35444	2.31171e-09	Osr2	1.20678	2.55903e-109
Slc38a3	2.11978	4.1915e-72	RGD1565166	1.35297	0.0202688	Stk32c	1.20576	0.000270376
Gjc3	2.11481	4.16918e-06	Agbl4	1.35292	0.0126335	Pcdh17	1.20446	0.000239525
Mup4	2.11207	0.0120566	Fancb	1.35269	9.65613e-15	Nxph4	1.20316	0.000829717
Elovl2	2.11189	4.58965e-05	Pmfbp1	1.34348	4.98089e-09	Nrn1	1.20193	1.38639e-07
Hspb2	2.10799	1.50425e-59	Lrrtm4	1.342	0.00402318	Galnt9	1.19887	0.000230008
AABR07051450.1	2.10693	3.72124e-261	LOC24906	1.34129	5.66272e-06	Slc2a10	1.19765	1.58533e-28
Asb12	2.10589	6.37324e-62	Nes	1.33977	4.2694e-10	Ndst3	1.19737	0.00374582
Camk2a	2.10335	3.93827e-22	MGC94199	1.33846	0.0017765	Ctsw	1.19594	9.76767e-14
Plpp7	2.09925	1.6899e-60	Vegfa	1.3376	5.50749e-273	MGC94199	1.19591	0.0128282
Stac3	2.09808	1.88726e-129	Ahrr	1.33752	2.66022e-15	Cnnm1	1.19521	8.42553e-06
Myl3	2.0979	0	Zfhx4	1.3375	1.15201e-21	Itgb3	1.19516	1.0243e-09
Tpi1	2.09789	9.63079e-26	Dupd1	1.33582	0.000212621	Cyp4x1	1.19445	0.000158435
Clcn1	2.09781	9.67918e-100	NEWGENE_621351	1.3332	0.00965164	Gldn	1.19441	1.18188e-28
RGD1564899	2.09598	0	Sez6l	1.33283	0.00558932	Tfr2	1.19385	0.000691513
P2rx6	2.0931	8.39469e-12	Gdf15	1.33175	0.0017084	Skap1	1.19067	3.99676e-06
Klhl41	2.09244	0	AABR07067526.1	1.33119	0.0169665	Tac3	1.18908	0.000689672
Tmem52	2.09186	1.11157e-228	Tssk4	1.33029	0.00231316	AC110351.2	1.18775	4.05603e-07
Exoc7	2.08907	0.0212387	Nefh	1.32826	1.49148e-29	Myo15a	1.18762	1.80271e-07
Tnni1	2.0885	0	Asip	1.32635	1.65856e-08	LOC306079	1.18727	4.88614e-06
AABR07066379.1	2.08813	5.29784e-05	Il27	1.32066	0.00801057	Wnt2b	1.18699	0.000114828
Pitx3	2.08701	6.73436e-12	Nxpe2	1.31991	0.006138	Col6a2	1.18562	0
Cntnap4	2.08654	2.78492e-05	Calml4	1.31653	6.03257e-08	P2rx1	1.18479	5.49836e-09
Rnase13	2.08382	0.0236358	Rimbp2	1.31591	0.000125622	Hrh4	1.18261	0.00123467
Cap2	2.08312	9.46758e-105	Rdh5	1.31557	2.877e-05	Rprml	1.18053	0.00104704
Slc2a4	2.07772	1.32518e-303	Fga	1.31442	0.000312726	Kcnmb1	1.18036	7.36576e-07
LOC691427	2.07686	0.00019486	Opcml	1.30971	0.00420253	Tnn	1.18017	1.9106e-10
Vash2	2.07623	1.29117e-40	Aldh1l2	1.30941	1.59858e-79	Nanos1	1.18003	0.00621242
Olr59	2.07492	2.27025e-06	Rnf112	1.30662	2.75907e-12	LOC102556337	1.17958	5.73034e-05
AABR07027819.2	2.07372	4.61754e-05	Slc27a2	1.30652	1.41742e-05	B3galt2	1.17836	0.00103573
Hoxd3	2.06968	3.11282e-06	AABR07036920.1	1.3015	0.00635055	P4ha2	1.17604	2.31813e-178
Sema6c	2.06668	0	Sytl5	1.30084	1.08357e-05	Crip3	1.175	0.00410482
Aldh1a2	2.06438	3.81453e-32	LOC108348215	1.29954	6.37328e-07	Olr1587	1.17282	0.00767834
Zfp385b	2.04883	2.84708e-15	Gria3	1.29915	1.3208e-12	LOC100911932	1.17199	8.00204e-06
Srpk3	2.04488	9.25451e-80	Tcf15	1.29908	0.000588212	LOC681458	1.17191	8.37483e-308
Popdc3	2.04446	2.27506e-31	AABR07072853.5	1.29785	6.14261e-113	Hba-a2	1.1719	1.60684e-140
Col20a1	2.04183	1.31974e-28	Arid4b	1.2949	0.00704305	Slit2	1.17087	1.3414e-54
Galnt17	2.03933	6.05546e-08	Gpr85	1.29435	0.000473482	Hand2	1.17033	0.000325078
Zim1	2.03383	8.4139e-16	Mybl1	1.29369	1.27378e-09	Slitrk2	1.1698	0.00220649
Nol8	2.03102	5.36958e-11	Zcchc12	1.28859	0.000141752	Hdc	1.16773	3.85479e-31
Heyl	2.03038	3.93369e-65	Slc47a1	1.28826	3.29518e-05	Spns3	1.16593	0.000112364
Gmpr	2.02963	5.85156e-168	Dux4	1.28727	1.77244e-13	Adm	1.16318	1.02712e-16
Adra2b	2.02888	3.13377e-07	AABR07054614.1	1.28039	1.64303e-17	Ush1g	1.16247	0.00220809
AABR07008066.2	2.02762	2.2789e-06	Smpd3	1.28008	6.44437e-174	Loxl1	1.15981	4.33054e-285
St8sia5	2.02437	8.1958e-06	Iqcg	1.27831	0.00408534	Pde10a	1.15846	0.000145475
Hoxd11	2.02291	0.00402501	Col5a2	1.27714	4.08434e-302	Prr18	1.15756	0.0168441
Ankrd34a	2.02225	1.04497e-06	AABR07054264.1	1.27701	0.00620415	Fbn1	1.15645	0
Adssl1	2.01605	0	Slfn13	1.27318	7.61011e-216	Stag3	1.15578	0.000173648
LOC100909840	2.01423	0.000299792	Prmt8	1.27314	0.00579532	Hba-a1	1.15084	9.40261e-266
Rd3l	2.01397	1.21534e-05	Tph1	1.27252	2.1171e-16	Pde8b	1.15005	0.00038526
Slc25a4	2.01339	0	Hmmr	1.27136	4.4556e-47	Sema6b	1.1473	2.3004e-27
Pkia	2.01264	1.02802e-169	Icam5	1.27038	0.000326925	C1qtnf5	1.14677	1.7532e-50
Myom1	2.00574	0	AABR07072261.1	1.27004	0.00565351	AC120712.3	1.14509	0.00822891
Cacnb1	2.00554	1.45698e-303	Clec4a2	1.26966	0.0037104	Sema4f	1.14471	7.24347e-09
Npw	2.00319	1.44151e-05	Mrgpre	1.2644	0.00147393	Mrgprx2	1.14428	4.09541e-07
Ccng1	2.00298	0	Tmem91	1.26273	0.00258914	Tlr12	1.14374	0.000242338
Asb18	2.0007	8.86703e-11	Rtl9	1.26146	1.58489e-06	LOC102546864	1.14253	6.16859e-05
Shisa4	1.99957	2.43409e-116	Sec16b	1.2613	4.67957e-25	Ttc16	1.13907	0.00406442
Cacna1s	1.99864	0	AC118957.1	1.26116	0.0121924	Chst3	1.13832	1.6034e-31
Mlf1	1.99652	1.56051e-177	Ccdc77	1.25919	2.57301e-20	Fcgr2a	1.13782	6.73711e-05
Aldh1a1	1.99512	4.85023e-127	Kcnip4	1.25898	0.000373174	Ptgfr	1.13617	1.36719e-15
AC119007.3	1.99463	0.0092112	Galns	1.25605	1.90948e-16	Rab37	1.13433	7.70335e-05
Mypn	1.99457	0	Pdia5	1.25418	1.26065e-13	Mogat2	1.13401	0.000326264
Ppm1e	1.99311	1.91162e-06	AC136588.3	1.2538	0.000671203	Acot6	1.1333	0.000367946
Rabep2	1.99094	0	AC114233.2	1.25359	0.000274161	Pcdhga3	1.13247	0.000334483
Mybpc1	1.98669	0	Depdc1	1.2527	6.84584e-56	Adcyap1r1	1.13105	1.35254e-16
Camk2b	1.98658	3.81207e-308	Myl3	1.25197	3.81379e-05	Klrb1c	1.13069	0.000650575
Art1	1.98599	2.19281e-179	Adamts19	1.25196	3.54829e-35	Sh2d2a	1.13042	0.000697692
Ubd	1.98468	0.000266897	Syt17	1.25118	0.000860192	AABR07035470.1	1.13001	3.47742e-06
RGD1564149	1.98141	0.00701514	LOC688583	1.24926	0.00569873	Kcnab2	1.1297	1.02619e-06
LOC103690005	1.98034	0.00406057	Perm1	1.24914	1.77547e-08	Mcpt1l1	1.12828	0
Shisal2a	1.97937	0.00756245	Stab1	1.24596	9.02705e-234	Tmem132c	1.12827	5.17997e-26
Folr1	1.97666	5.84255e-08	Ccdc190	1.24302	0.0231725	Elfn1	1.12676	0.00135077
AC120310.1	1.9763	6.66606e-07	AABR07072449.1	1.24229	0.00423393	Hspb7	1.1245	2.49877e-118
AC119762.8	1.97561	2.49642e-05	AABR07044388.2	1.24152	6.57443e-297	Retn	1.12359	4.90494e-19
Kcnc4	1.97101	9.28656e-100	AABR07025896.1	1.23946	0.0109884	Serpinh1	1.12293	0
Lmcd1	1.96937	8.76632e-97	Ipcef1	1.23768	0.0095503	F2rl2	1.12252	0.000212932
Cox8b	1.96309	4.56504e-89	Mrgprx2	1.23707	4.80854e-08	Adra1a	1.1225	5.88672e-06
Myoz2	1.96308	0	Ryr3	1.23654	1.00546e-06	Abcc6	1.12228	0.00059161
Chodl	1.96259	3.67444e-87	Hoxb8	1.23623	0.00277882	AABR07061382.2	1.11989	0.000719317
LOC103689961	1.95784	0.0127828	Hoxb6	1.23564	1.00858e-05	Cyp2ab1	1.11926	0.000119
AABR07022113.1	1.95654	0.00683121	Ndst3	1.23128	0.00227933	Gjc2	1.11909	1.08002e-06
Art3	1.95433	0	Gpr88	1.22866	0.000110456	Mmd2	1.11867	0.0109934
Rasgef1c	1.94595	3.49099e-07	Vwa3b	1.2284	0.00223643	Il10ra	1.11841	4.45557e-06
Schip1	1.94497	1.90164e-175	Clec2l	1.22727	4.79963e-17	Insc	1.11739	6.91699e-09
Mylk2	1.94315	4.31907e-279	LOC103690015	1.22436	3.78431e-05	Stoml3	1.11734	0.0118619
Slc8a3	1.93823	1.64694e-31	Zfp9	1.2229	1.63849e-09	Clec11a	1.1168	2.54095e-253
Iqcd	1.9382	0.0116717	Zfp386	1.22246	1.79529e-149	Aass	1.11636	9.55097e-05
Zdbf2	1.93757	8.50141e-12	Il23a	1.22172	4.18447e-05	Fgfr4	1.11619	4.5317e-45
Ajap1	1.93553	7.00598e-06	AC113910.1	1.22133	0.000314966	Frem2	1.11565	4.50166e-126
Gng3	1.93514	5.319e-07	AABR07039356.2	1.22079	1.50789e-208	Gpr153	1.11216	3.4391e-70
Eid2	1.932	2.31165e-08	AABR07043453.1	1.21958	0.00187527	Rcn3	1.11018	9.75283e-250
Kirrel2	1.93012	1.44368e-06	AABR07035012.1	1.21915	0.000452822	Coro2b	1.109	6.0836e-10
Nr0b2	1.92904	0.00563045	Ptx3	1.21821	5.5446e-07	1700066B19Rik	1.10816	0.00363463
Zfp385c	1.92471	1.43698e-13	Minar1	1.21756	0.00146689	Rimkla	1.10765	0.00483388
Fscn2	1.91696	0.000729266	Tmem156	1.21695	0.000688412	Daam2	1.1067	1.18177e-15
AABR07032392.1	1.91694	0.00062644	RGD1562029	1.21645	0.00386495	Wdfy4	1.10493	3.58117e-09
Pmp2	1.91638	1.03546e-47	AC134204.1	1.21383	0.0226085	AC114363.1	1.10404	0.00155324
Trdn	1.91499	0	Snx14	1.21381	6.54655e-97	LOC299282	1.10363	5.24634e-90
LOC102550325	1.91414	4.5313e-10	AC141997.1	1.21147	0.000177355	Slamf7	1.10274	0.000431633
Gal3st1	1.9141	8.16746e-06	Zeb1	1.21105	4.75195e-87	AC126641.1	1.10237	2.72933e-10
Vstm5	1.91013	0.0103154	RGD1563917	1.21102	0.00227535	Il2rb	1.09949	2.57493e-07
Tnnc1	1.9061	0	AC120807.1	1.20865	0.00113312	Csmd1	1.09768	2.80016e-05
AABR07058788.4	1.90529	0.0241775	Atp1b4	1.20568	5.45807e-08	Sapcd1	1.09738	2.65255e-27
LOC100910882	1.90435	0.00338694	Bcl6b	1.20567	1.59683e-10	Syt1	1.09733	0.000445837
Ky	1.89999	1.40829e-161	Xirp2	1.20459	2.50959e-202	AABR07028749.2	1.09611	0.0148396
AABR07050449.1	1.89321	1.77971e-06	Gramd2a	1.20412	0.000360751	Ikzf3	1.09482	0.000239288
Smtnl2	1.89092	5.91351e-202	Plekhd1	1.20398	0.0183293	Tpsab1	1.09437	2.78276e-11
Asb14	1.88626	1.13208e-12	Ripply3	1.20338	0.00206164	Slc8a2	1.09357	0.000105546
Tubb4a	1.88516	9.30422e-06	AABR07049578.1	1.19912	0.00972436	Taar4	1.0924	0.0147017
Ppp1r3a	1.88423	9.32676e-268	Armcx6	1.19896	5.47304e-07	Tmem200c	1.09213	0.00384008
Myh7	1.88419	0	Gapt	1.19779	0.000737295	Efcc1	1.09135	2.185e-05
NEWGENE_621351	1.88412	0.0275702	Kcnn2	1.19643	0.000616593	Actg2	1.08805	1.9061e-222
Ninj2	1.88164	1.98345e-05	AABR07026032.3	1.19603	0.00276357	Mrgprb3	1.08633	3.0979e-17
LOC103690002	1.88095	0.00292665	C1qtnf2	1.19591	6.44511e-106	Thbs3	1.08582	9.24705e-101
Lrrc14b	1.87997	1.18195e-38	Igsf9b	1.19222	0.000127208	Mylk	1.08312	5.54667e-260
Shisa2	1.87814	1.07258e-12	Iqub	1.1918	5.38712e-05	Slc6a2	1.08239	9.27168e-25
Ddit4l2	1.87767	8.72421e-51	Ca9	1.19125	0.00661326	Pck1	1.08211	3.81217e-186
Tecrl	1.87266	0.000141963	Rrh	1.19089	0.00406298	Lsamp	1.08187	5.01572e-07
Lrrc3b	1.87216	4.76506e-06	Rtl4	1.18889	0.0207705	Grin2d	1.08161	1.03368e-10
Prkag3	1.86994	6.67426e-43	Ccdc146	1.18753	0.000554408	Mkx	1.08151	0.00250548
Aldoa	1.86669	0	Clic2	1.18345	6.75564e-34	Fam114a1	1.08126	1.88502e-46
Stbd1	1.86555	2.30933e-29	Bhlhe22	1.18327	0.000189413	Inpp4b	1.08055	0.000188934
Nr5a2	1.8653	7.35827e-07	Aff2	1.18201	2.37712e-06	A3galt2	1.08045	7.88932e-48
Smtnl1	1.86452	0	Wnt2	1.18148	1.77951e-06	Zbtb16	1.08038	5.127e-13
AC130035.1	1.86375	0.000213918	Slc38a8	1.18037	0.0054771	Olah	1.07996	0.000165929
Igdcc3	1.86279	6.73619e-05	Mymk	1.17781	0.000843912	Lrrc27	1.07945	0.00257245
Rbm38	1.86092	2.16025e-124	LOC102555758	1.1774	0.0218627	Col3a1	1.07918	0
Shisa3	1.85332	0.00471369	Ngf	1.17736	0.000589053	Pnma2	1.07748	0.013881
Slc30a3	1.85296	3.6772e-08	Slc6a16	1.17717	0.0107522	Ecrg4	1.07718	1.52648e-30
Unc45b	1.85108	1.86723e-105	AABR07055492.1	1.17692	0.0215426	AABR07015015.2	1.07662	0.0117791
Prr32	1.84793	1.71456e-15	Vcam1	1.17538	4.914e-09	Reep2	1.07644	6.96768e-06
Lrrc4c	1.84777	0.000200971	Ubash3a	1.17485	0.00378606	Rundc3b	1.07579	0.00158812
Clic5	1.84581	1.3729e-89	LOC100911730	1.17449	0.0155424	Tmem198	1.0733	0.000654657
AABR07031489.1	1.84555	1.38861e-05	AABR07025385.1	1.17232	0.00536363	Ndufa4l2	1.07225	5.77515e-87
Crp	1.84511	7.6513e-05	Dnm1	1.17197	7.71112e-152	Zfp9	1.07212	2.40706e-05
Smyd1	1.84201	8.42738e-91	LOC102552318	1.17176	0.0203132	Cxcr5	1.07115	0.000535883
Ccdc33	1.83964	2.67863e-05	Srpk3	1.17144	3.38066e-07	Crtac1	1.07017	0.00271699
Rprm	1.83937	9.4549e-05	Gucy2g	1.16829	0.000679067	Itga4	1.06856	2.63576e-06
Mettl21c	1.83908	0.000269576	Astn1	1.16635	0.00105724	Pi15	1.06795	7.62559e-14
Sbk2	1.83818	4.70212e-120	Map7d3	1.16565	5.94386e-09	LOC108348108	1.06468	0.000933506
Fxyd1	1.83668	2.27903e-287	RGD1559575	1.16356	1.179e-08	Slc30a2	1.06446	6.09529e-05
Actl10	1.83438	0.000235799	Slc8a2	1.1629	0.00065708	Colgalt2	1.06376	0.000147241
LOC100911440	1.83177	0.00241236	Dpep2	1.16062	6.30598e-08	LOC100910636	1.06346	0.00806431
LOC688390	1.8299	0.00277917	Sema3d	1.15936	1.44658e-119	Adam12	1.0633	5.60315e-07
Rep15	1.82924	0.00924163	Adam33	1.15872	1.55059e-129	Lrrc32	1.06235	2.44905e-91
Asb16	1.82761	3.79486e-27	Znf354b	1.15767	0.000727207	Calcb	1.06204	0.000555977
Macrod1	1.82403	9.03218e-164	AC120727.1	1.15581	0.0009216	Fam181b	1.06124	0.00370799
Adprhl1	1.82309	8.10078e-89	Trim69	1.15547	0.000388484	B4galnt1	1.0612	1.40656e-07
Pld5	1.82241	0.000302191	LOC102550036	1.15406	0.007644	Elfn2	1.06084	0.0010095
Ssuh2	1.82235	1.26582e-05	Cenpe	1.15316	2.71296e-88	Pik3cg	1.06049	1.23005e-14
Btnl9	1.82233	2.38183e-14	Acsm5	1.15228	2.57535e-05	Mmp16	1.05723	1.50434e-12
Gamt	1.82223	7.68853e-22	Zfp600	1.15043	8.19541e-34	Col6a1	1.05653	0
Hpdl	1.81874	2.22034e-07	Postn	1.14991	4.12894e-265	Pcolce	1.056	0
Chchd10	1.81818	0.00331328	Lyve1	1.14953	2.46275e-97	LOC103690108	1.05532	8.80813e-148
Obscn	1.81805	0	Tnnt1	1.14806	5.16495e-11	Vstm4	1.05478	3.94923e-25
Scn3b	1.81584	1.31702e-18	Il15ra	1.14755	0.000329905	Mff	1.05209	0.00297032
AC128759.2	1.81533	3.53893e-07	LOC100912483	1.14705	0.00184113	Naa11	1.05101	0.000355238
Sfrp5	1.81303	3.30587e-15	Serpinf2	1.14676	0.00563756	Kctd7	1.04909	0.000159259
Prg2	1.81266	0.0193981	Rec8	1.14637	0.0123082	Mmp23	1.04876	1.42507e-60
Txlnb	1.81113	2.86604e-231	Pdzd3	1.1453	3.2259e-05	Dnm1	1.0486	3.70539e-163
Rbfox1	1.80905	1.32438e-124	Tceal7	1.14317	4.50532e-10	Thbs2	1.04848	1.64537e-247
Spata24	1.8082	9.17843e-07	AABR07028523.1	1.14305	0.0219858	Spata21	1.04825	0.0155736
AC096301.1	1.80446	0.000667004	Adamts4	1.14271	4.39556e-47	Gnat2	1.04809	0.0224476
LOC108348298	1.80164	0.00214625	Itgb1bp2	1.14252	2.76211e-12	Rgs5	1.04796	5.68318e-137
Satb1	1.80105	2.89391e-94	AABR07027866.1	1.14201	0.00190621	Prex1	1.04715	9.74719e-49
Orc1	1.80025	1.97705e-08	Sgo2	1.13976	2.09733e-55	Wnt7a	1.04628	0.00144024
Cand2	1.79799	1.99844e-148	Nptx1	1.13917	0.00032117	Thsd7b	1.04627	0.00160181
Adra1d	1.79515	6.44e-08	Fras1	1.13869	7.96234e-32	Shc2	1.04534	6.44955e-30
Kcnn3	1.79083	3.08316e-13	P4ha2	1.13781	2.46946e-137	Serpinb10	1.04516	2.77644e-21
Cacna2d1	1.78899	4.14084e-116	Socs2	1.13647	2.8129e-10	Lrp3	1.04477	5.81097e-11
Alpk3	1.78856	6.96937e-202	AABR07035839.1	1.13499	1.13659e-11	LOC108348175	1.04347	0.00446568
Rgs8	1.78738	0.00122677	Rgs7bp	1.13498	0.0146269	Grap2	1.04257	0.000968416
Speg	1.7863	0	Hba-a1	1.13225	2.52592e-174	Loxl2	1.04161	6.16946e-137
Lrrc39	1.78603	8.92813e-72	Lilrb2	1.13148	0.000992433	Galnt17	1.04153	2.17971e-06
Abcc8	1.77648	9.60846e-09	Hmgn5	1.12921	0.00260095	Nyx	1.03781	0.00483905
Acsl6	1.77552	2.72152e-199	Alk	1.12823	0.000916417	Dgkg	1.03562	0.000128843
Arc	1.77258	3.89853e-09	Chrd	1.12687	1.42419e-09	AABR07073134.1	1.0339	6.24744e-05
Cpne6	1.77134	0.00802765	Cgref1	1.1264	6.4965e-107	Lat2	1.03296	2.31299e-08
Pdlim7	1.76707	1.40962e-238	Dennd1c	1.1255	3.21394e-08	Igdcc4	1.03184	8.32607e-41
Six4	1.7663	3.89324e-42	Zeb2	1.12494	2.32509e-100	Gabre	1.03118	4.03252e-07
Prodh2	1.76269	0.0173018	Plxna4	1.12445	0.000131817	AABR07004404.1	1.02695	0.0149739
Lrrc2	1.76226	4.50643e-18	Pnisr	1.12369	9.95325e-223	Crp	1.02499	0.00561864
Aqp4	1.76112	9.65482e-10	Ahsp	1.12361	0.00515207	Islr	1.02498	1.23274e-171
Ppm1j	1.76021	8.36528e-21	Epha3	1.12182	2.5127e-20	Xylt1	1.02427	2.69246e-09
Ptp4a3	1.75684	2.40577e-227	Abca8	1.12181	5.36343e-08	Dennd1c	1.02331	6.89448e-11
LOC108348111	1.75204	0.0288777	Gnat2	1.12097	0.0091311	Arid4b	1.02322	0.0233085
AABR07035839.1	1.75107	4.80544e-15	Adamts9	1.11957	1.06915e-102	Itga8	1.02297	1.97323e-168
Cplx1	1.75065	7.98347e-05	Gpr52	1.11943	0.00584658	Tpsb2	1.02296	4.44237e-16
AABR07037520.1	1.74738	0.0199878	Ccdc114	1.11933	0.0117044	Resp18	1.02183	0.000786033
Parvb	1.74318	4.29711e-20	Rprml	1.11923	0.000107859	Ptx3	1.02152	3.08714e-07
Best3	1.74309	4.13714e-07	Gucy1a2	1.11743	0.00771348	Fcgr2b	1.01929	5.95076e-17
Fbxo40	1.74161	7.0976e-15	Clec5a	1.1173	0.000240653	Crip1	1.01875	1.81384e-157
Zc2hc1c	1.73988	5.61309e-07	Tmem202	1.11542	0.00206132	Gpr37l1	1.01848	0.000119751
AABR07001519.1	1.73293	0.000146684	AC133403.1	1.1152	0.0166492	Astn2	1.018	8.98447e-07
Cym	1.73271	0.0189073	Lrrcc1	1.11463	2.37368e-42	Sgip1	1.01794	0.00391866
Lsmem2	1.73146	1.60168e-11	Gys2	1.11377	5.36867e-06	Slc41a2	1.01582	1.38056e-10
Nrap	1.72869	0	Nptx2	1.11347	0.000308699	Gp2	1.01488	0.00112243
Ap3b2	1.72625	0.0198409	Lrrc17	1.11038	5.82131e-59	Sphkap	1.01438	2.56784e-06
AABR07025284.1	1.72475	0.00092732	Sele	1.10968	3.73963e-08	Gfra2	1.01294	1.64205e-35
St8sia2	1.72468	0.000333018	Bmp5	1.1094	0.00233263	Gjd3	1.01254	0.000483795
Afap1l1	1.72365	1.28364e-67	AC119762.7	1.10923	0.00220895	Dtx4	1.01222	3.81018e-12
Pde4c	1.72231	1.69516e-06	Kcnt1	1.10918	0.000257805	Adcy8	1.01064	4.7341e-07
Ankrd66	1.72223	0.00563817	Minar2	1.10747	0.000184771	Tlr5	1.01034	4.06428e-08
Asph	1.72169	3.28757e-134	Agtr2	1.10648	4.50642e-06	Mmp17	1.01003	2.28339e-19
Myocd	1.72116	1.00554e-05	Insyn2a	1.10613	0.000612186	Atp1b4	1.00964	1.41271e-08
Ube2d1	1.72012	1.13618e-125	Zbtb46	1.10566	5.04922e-06	C1ql2	1.00933	0.0181776
Hyi	1.71898	1.4333e-05	Adam23	1.10418	6.65352e-11	Minar2	1.00856	5.45904e-07
Fhad1	1.71848	0.000330952	AABR07001926.1	1.10005	0.00102491	Capn6	1.00854	4.66447e-14
Ugt8	1.7164	7.83353e-26	Sim1	1.09963	0.0025199	Loxl4	1.00846	1.4726e-59
LOC100911313	1.71608	0.0191584	Ebf4	1.09948	2.21985e-06	Hspa12a	1.00719	4.29298e-08
Prr29	1.71583	5.88136e-06	LOC681458	1.09917	5.84809e-185	Slc12a1	1.00502	0.00505137
Tmem229b	1.71452	2.86067e-127	Thsd7b	1.09807	0.00325902	Slc18a1	1.00417	0.0135181
Slc9a2	1.71214	1.38501e-06	Sec14l5	1.09751	0.00026307	Pcdhgb1	1.00389	0.00106778
AABR07030890.1	1.70918	0.00270274	Adgb	1.09668	0.0102889	Ubash3a	1.00217	0.000160717
Mb	1.70726	0	Cacnb4	1.09599	5.09943e-06	AABR07072853.5	1.00208	3.05223e-98
Ccdc155	1.70251	3.08828e-10	Traf3ip3	1.09412	0.00021471	Cfap99	1.00177	0.0204439
Tspan33	1.70147	0.000364249	Mrgprb3	1.09234	6.0695e-16	LOC100912380	1.00172	0.0192489
Agbl1	1.69908	1.19873e-13	Hoxb5	1.0923	0.000174	Lama2	1.00075	6.19123e-231
Cmya5	1.69797	0	Igf2	1.09133	2.23278e-175	Apold1	1.00072	1.49502e-32
Cdhr5	1.69707	1.08329e-08	AABR07016572.1	1.09113	6.22668e-05	Pik3r1	1.0002	2.29826e-156
Usp13	1.69707	1.03796e-190	Plagl1	1.08917	8.93945e-80	Fzd9	1.00017	0.000150829
Six2	1.69505	7.76612e-14	Ccdc96	1.08632	0.00363447	Cd93	1.00008	8.07454e-45
Wasf3	1.69244	0.00297978	Sync	1.08619	3.52655e-12	LOC100363116	-1.00023	6.57656e-11
Syt6	1.6912	4.23972e-05	Clec9a	1.08601	0.00770837	Mki67	-1.00025	8.03651e-118
Cacng7	1.69118	0.00075041	Gnrh1	1.08559	0.000309031	Tpd52	-1.00176	3.42211e-12
Foxo6	1.69111	6.47118e-12	Dgkg	1.08417	0.00129368	Pclaf	-1.00288	1.18392e-08
Lsmem1	1.6898	4.41263e-30	Psd2	1.08379	0.000204326	Shroom3	-1.00306	1.21653e-62
LOC108351137	1.68832	1.16081e-240	Npvf	1.08318	0.00164529	Myo5c	-1.00343	1.41316e-09
Ablim2	1.688	3.41206e-74	Acvr1c	1.08316	2.11617e-09	Fam135a	-1.00411	5.59601e-96
Rdh5	1.68769	1.41746e-05	Krt12	1.08228	0.0126369	Ap1s3	-1.00463	1.66415e-12
Qprt	1.68703	1.67322e-05	AC103574.1	1.08217	0.000302143	AC119762.8	-1.00485	0.000589755
Syn1	1.68613	0.000168945	Osr2	1.08132	5.05443e-45	LOC103690016	-1.00703	0.0210244
Mpp3	1.68296	6.60606e-10	Adamtsl4	1.08078	3.85261e-197	Large2	-1.00941	1.00986e-35
Fgfr4	1.67987	2.21438e-37	Erich2	1.08061	0.000402129	Eif2b5	-1.01081	2.74369e-101
Gjc1	1.67776	8.1138e-23	Col7a1	1.0803	7.26277e-187	Lama1	-1.0109	0.00038792
Scx	1.67478	3.11231e-16	Fam184a	1.07924	1.33759e-06	E2f3	-1.01109	2.28025e-06
LOC108348052	1.67032	1.34817e-05	Nav3	1.07923	2.72907e-10	Ms4a6a	-1.01153	0.000126996
AABR07048308.2	1.6637	6.83801e-15	Nexn	1.0766	3.7884e-56	Pgm2	-1.01246	4.47266e-35
Cdca5	1.66364	7.81356e-07	Rnf207	1.07651	0.00084844	Rasgef1b	-1.01293	4.43679e-27
Ddc	1.66241	2.03847e-08	Lrrc74b	1.07519	0.0038274	Scube1	-1.01316	1.51848e-06
Aunip	1.66034	0.000199461	Slamf7	1.07504	0.00699935	RGD1564899	-1.01351	1.28456e-18
AABR07072853.5	1.66006	6.80629e-184	Pcdh17	1.0748	0.00191567	Depdc1	-1.01397	2.91601e-12
Plod2	1.6582	3.51046e-26	Npr1	1.07319	1.00665e-36	LOC102556092	-1.01444	3.70579e-06
AABR07026112.1	1.65814	8.9924e-26	Epha7	1.07159	0.000865537	Nrip3	-1.01513	0.000296104
Calcr	1.65733	0.000137884	Mab21l1	1.07108	6.86355e-08	Rbfox1	-1.01648	9.8314e-14
Mafa	1.65726	2.44364e-24	Hrh3	1.07095	0.000108565	Slc39a8	-1.01666	4.52493e-94
Mlip	1.65723	1.58747e-74	Cldn15	1.07084	0.000644956	Casp14	-1.01729	1.12692e-148
Homer1	1.65667	4.18776e-09	Nfe2	1.06918	0.00797769	Adgrg1	-1.01754	5.65868e-157
Rergl	1.65637	0.00016855	Mnda	1.06908	2.87818e-62	Myl3	-1.01826	0.00127922
Exo1	1.65418	4.26931e-06	Casc1	1.06897	4.06893e-08	Uck2	-1.01865	2.39914e-41
Cpt1b	1.65288	1.19207e-275	Ccdc9b	1.06852	1.27888e-30	Tuba1c	-1.01995	1.08944e-07
Alox15	1.65044	6.41254e-19	Slc9b2	1.06807	0.00471405	Kcnh2	-1.02164	0.00442003
AABR07026536.1	1.65035	6.61794e-45	Fap	1.06712	4.90617e-57	Mpped2	-1.02215	0.000414317
AABR07044837.1	1.65018	0.0240773	Gcsam	1.0634	0.000512795	RGD1359290	-1.02256	2.24608e-61
Cldn2	1.64983	0.00310498	Ccl21	1.06249	2.22659e-160	Chchd7	-1.02279	0.000192248
Chrdl2	1.64703	2.81128e-07	Lrrc73	1.06125	0.00158848	Esco2	-1.02381	1.5329e-13
LOC691141	1.64689	2.87109e-06	Serp2	1.06016	0.0154332	Bfsp2	-1.02523	0.0178277
Coro6	1.64672	8.87111e-149	Stc1	1.05965	1.54277e-09	Gli1	-1.02714	2.12416e-90
RGD1565323	1.63849	2.59232e-09	Pdzrn4	1.05955	0.00652243	Aldh1a1	-1.02746	1.93723e-16
Tmcc2	1.63809	1.57255e-15	Luc7l3	1.05892	1.01052e-183	Efnb1	-1.02764	4.76386e-128
AABR07044836.1	1.63771	1.38778e-05	LOC100910996	1.05877	0.000219915	LOC103689965	-1.03011	9.83693e-46
RGD1563354	1.63403	1.03239e-09	Spata1	1.05849	0.000866045	Psrc1	-1.0304	1.45988e-06
Mpz	1.63286	0	Flt4	1.05397	2.29803e-25	AC129365.1	-1.03089	0.00622664
AABR07016856.1	1.63255	0.00897554	LOC108348293	1.05325	0.00845769	Cdca5	-1.03288	0.000478451
Scn4b	1.62951	6.53163e-115	AABR07021591.1	1.05095	0.00548954	Kcnk5	-1.03291	0.00132563
Cmbl	1.62947	1.36169e-69	Ankef1	1.04915	3.14491e-45	Tenm2	-1.03569	1.09379e-82
Ufsp1	1.62896	1.20281e-23	Ccdc113	1.04907	0.000120052	Fut1	-1.03626	2.95556e-40
Ano5	1.62869	3.59321e-17	Fam222a	1.04805	0.00757127	Ppfia1	-1.03687	9.91672e-41
Hba-a2	1.62858	1.85781e-295	AABR07044914.1	1.04789	0.0194024	Cnpy4	-1.03743	3.19578e-51
Phospho1	1.62794	2.99083e-122	Ccdc18	1.04777	1.08637e-06	Plk2	-1.03911	2.55303e-72
LOC100362176	1.6278	0.00725297	Naalad2	1.04701	0.00116401	Arhgap19	-1.04001	2.81723e-24
Bmper	1.62591	5.1158e-06	Col14a1	1.04516	2.89608e-221	Efcab2	-1.04044	0.0143938
Prob1	1.62365	4.09242e-16	AABR07024972.1	1.0442	0.00630799	Mt2A	-1.04067	1.96732e-60
Esm1	1.62261	1.78379e-07	Ddr2	1.04307	1.58304e-89	Zdhhc13	-1.04218	1.3053e-30
Myoz3	1.61942	4.08472e-10	Unc5c	1.04177	0.000150278	Zfp551	-1.04286	0.00822776
St3gal3	1.61928	6.40145e-09	Casq1	1.0409	5.65013e-183	Nr1d1	-1.043	3.20221e-61
Akap6	1.61912	2.43502e-70	AABR07004101.2	1.04036	0.00769077	Jag1	-1.04414	4.94276e-118
Tspan1	1.61783	1.20497e-05	Musk	1.04024	0.000862297	Pak1	-1.0456	2.80643e-40
Ccr7	1.61723	0.00725853	Mtmr7	1.0389	1.96742e-08	Fhl2	-1.04681	4.2554e-07
Tceal3	1.61558	0.00677001	Emx2	1.03875	8.64889e-07	Trim59	-1.04725	1.2994e-94
Myb	1.61443	4.996e-05	Hpgd	1.03732	7.93865e-95	Slc28a2	-1.04764	4.80438e-20
Tspan13	1.61108	1.11703e-135	Galnt16	1.03731	1.30765e-128	Trim21	-1.0478	3.29498e-24
Kcna7	1.60892	7.67444e-22	Scn2a	1.03575	0.00692823	Trem2	-1.04785	0.0193075
Paxx	1.60821	3.96546e-08	Srek1	1.03544	1.95761e-132	Lsr	-1.04815	3.67373e-105
Cldn15	1.60802	3.21577e-06	AABR07026663.1	1.03296	0.0135658	Nfasc	-1.04918	2.7631e-05
Slc9a3	1.6066	9.47774e-06	Tpsab1	1.03241	7.72001e-21	Slc6a6	-1.05079	2.34159e-47
Snta1	1.60512	1.33795e-149	Stoml3	1.03027	0.00998839	Rhov	-1.0515	3.14595e-58
P2rx5	1.60315	3.25295e-08	Bdnf	1.02831	0.00499367	Ppp1r3a	-1.05298	4.68514e-38
C1qtnf9	1.60257	5.76074e-10	Elfn1	1.02821	0.0103455	Asb12	-1.05306	4.40082e-07
LOC102552182	1.60234	0.0108039	Chit1	1.02626	0.00129182	Cenpp	-1.05436	0.00239134
Sacs	1.59977	1.06683e-56	Pcdh12	1.02566	1.037e-06	Ca6	-1.05501	2.52665e-40
Aldh1l1	1.5997	3.5165e-24	Cep290	1.02551	2.59732e-40	Bicdl2	-1.05825	7.38292e-88
AABR07053580.1	1.59864	0.0123639	Gria2	1.02521	1.91475e-05	Fzd1	-1.06134	2.88026e-125
Galns	1.59754	1.72685e-23	B4galt6	1.02507	1.42176e-10	Cdh3	-1.06342	2.70349e-96
Itm2a	1.59732	0	Kynu	1.02428	0.019132	Nectin1	-1.06447	2.4674e-154
Tnfrsf18	1.59556	1.39723e-06	Scn11a	1.02414	0.0051891	Wnt5a	-1.06471	3.14752e-119
Mapk12	1.59532	3.18869e-111	Ppm1j	1.02371	9.72254e-05	Slc7a5	-1.0651	9.52926e-74
Ppp1r3c	1.59498	1.02793e-66	Sema3a	1.02233	2.12143e-09	Insig1	-1.06596	8.59877e-104
Snurf	1.59395	8.9942e-20	Ptprd	1.02227	4.54035e-37	Armc3	-1.06713	0.0232134
Guca2a	1.59231	0.0220907	Crtac1	1.0221	0.0177381	Rab3ip	-1.06723	9.74192e-26
Ryr1	1.58767	0	Col3a1	1.0217	2.20053e-215	Me3	-1.06789	3.30655e-05
Prom1	1.58414	6.67785e-16	Ccdc17	1.02153	8.88311e-12	Traip	-1.06789	1.05695e-05
Hs3st5	1.58272	0.00290532	Chd5	1.02149	0.000127096	Shb	-1.06804	8.30221e-27
Slc26a7	1.58181	1.41361e-08	LOC108348074	1.02008	0.00194194	Epha1	-1.06975	3.06729e-157
Prnd	1.58139	0.00303623	Fsd2	1.01972	5.36122e-08	Dusp26	-1.07213	7.30342e-05
RGD1563222	1.57933	0.00670052	Efemp1	1.01938	3.91311e-176	Eri1	-1.07288	2.90816e-53
Igflr1	1.57902	1.95214e-05	Sphkap	1.01877	0.00103133	Depdc1b	-1.07368	1.01581e-05
Syt12	1.57841	1.34512e-05	Ooep	1.01853	0.00668277	Zbtb8b	-1.07672	0.011638
LOC103693189	1.57528	0.00445798	Gfra4	1.01707	8.84701e-05	Neu2	-1.078	1.92912e-26
Nrk	1.57417	7.23034e-06	Rcan2	1.01673	1.24648e-34	AABR07041089.1	-1.08006	0.0179138
Ptger1	1.57377	0.000447706	Cyp2b12	1.01581	0.000100439	AABR07027575.1	-1.08023	4.53592e-06
Sox8	1.57326	1.29461e-08	Nxph4	1.01504	0.00726899	Lgals4	-1.08191	0.0189196
Foxs1	1.5722	1.97915e-07	Ssc5d	1.01465	3.8579e-52	Cfap52	-1.08284	0.00394248
Lrrc24	1.57105	0.000763307	Aass	1.01417	0.0138245	Znf750	-1.08329	9.71999e-115
AABR07025010.1	1.56857	0.000250928	Epyc	1.01409	0.00790572	Acsl3	-1.08815	1.47113e-64
Adamts19	1.56804	5.0316e-11	Prox1	1.01348	1.72485e-06	Ncapg	-1.0886	1.34933e-08
Lrrn3	1.56422	0.00156055	Nr2f1	1.01179	5.57773e-06	Spink7	-1.08943	4.08846e-18
AABR07004397.1	1.56421	0.00810854	Rab26	1.01166	0.000239797	Mgat5	-1.09138	1.19959e-19
Rbm20	1.56252	6.39834e-50	Col5a1	1.0108	9.77082e-203	Tgfa	-1.09183	8.48887e-93
Efcab6	1.56194	3.35274e-05	Adamtsl3	1.01058	2.50982e-05	Trim63	-1.09343	2.49939e-29
RGD1560723	1.56141	0.0113425	Ttll9	1.00992	0.00261554	Cacna2d3	-1.0939	0.00251555
Tm6sf2	1.56068	0.00034785	Foxi3	1.0097	1.57615e-09	Parp9	-1.09395	2.52632e-102
AABR07060620.1	1.55891	0.016144	Ccer2	1.0085	7.16368e-06	Slc35g1	-1.09404	0.00184687
Mtfr1l	1.55888	4.31955e-236	RGD1563349	1.00833	0.00476405	Fer1l5	-1.09405	0.00418397
Vamp5	1.55748	6.06109e-10	Il9r	1.00798	0.0041065	Sapcd2	-1.09482	4.35013e-07
Atp5mc1	1.55505	2.74339e-151	Tbx18	1.00681	5.79657e-23	AABR07068198.2	-1.09525	0.0065953
Gp1bb	1.55459	0.0030304	Dmrt2	1.00365	3.05113e-07	Zfp36l2	-1.0974	0.00291977
Coq10a	1.554	4.9135e-86	AABR07053166.1	1.00299	0.00018559	Noct	-1.09888	1.20963e-23
Gria4	1.55359	0.00276605	Armcx4	1.00261	7.20349e-40	Cldn8	-1.10016	2.07805e-20
Kank4	1.55354	8.80494e-18	Vangl2	-1.00042	7.78042e-129	Hes1	-1.10019	4.61912e-79
Snrpn	1.55331	9.20617e-05	Eif2b3	-1.00084	3.38917e-39	C4b	-1.10042	4.28855e-59
AC132752.2	1.5514	0.000309056	Hist1h2bo	-1.00366	0.00558303	Sel1l3	-1.10116	7.22956e-17
Syndig1	1.55103	7.19768e-05	Ndufa7	-1.00393	4.46057e-39	Nudt10	-1.10225	0.00520338
Aldh8a1	1.54774	2.4863e-05	Krt16	-1.00405	0.00659369	LOC100911727	-1.10281	0.0219374
C2cd4b	1.5474	0.0028282	Prep	-1.00462	2.30561e-131	Tnni1	-1.10417	1.70464e-05
Mtfp1	1.54715	9.51268e-07	Cldn8	-1.0067	1.79779e-18	NEWGENE_1582771	-1.10669	2.42551e-10
B630019K06Rik	1.54709	0.00981596	Rnf180	-1.00673	3.86736e-14	Cetn4	-1.10721	0.0208625
Depp1	1.54629	1.13829e-91	Sel1l3	-1.00677	3.96263e-19	MGC105567	-1.1082	0.00195897
LOC100912481	1.54586	0.00920212	Rem2	-1.00806	0.00320021	Slc16a11	-1.1086	1.03873e-08
Gyg1	1.54569	7.45771e-199	Emc6	-1.0082	2.52029e-16	AC110709.1	-1.10879	0.0246299
Fhl3	1.54389	5.37913e-117	AABR07029661.1	-1.00918	2.37119e-42	Nol8	-1.10891	0.00256706
Sncg	1.54144	3.61221e-108	Pak1	-1.0093	1.58856e-55	Znfx1	-1.10948	7.1475e-53
Pvr	1.54011	1.53956e-23	Hba-a3	-1.00961	0.000197292	Ube2c	-1.10979	5.77654e-21
Sms	1.53911	1.0804e-30	Rps19l2	-1.00969	2.05655e-18	Ctrl	-1.11185	0.00866224
Gatm	1.53717	1.12123e-36	Msx1	-1.01151	7.66674e-35	AABR07064111.1	-1.11337	0.00110412
A4galt	1.53607	0.00764618	Rpl10a	-1.01182	3.50791e-158	LOC500877	-1.11343	0.00399209
Mzb1	1.53028	0.0148939	AABR07001591.1	-1.01238	0.0250734	Upp1	-1.11877	4.47379e-14
Art5	1.52649	1.54324e-19	Celsr1	-1.01249	7.84458e-137	Dzip1l	-1.12221	3.46777e-44
Rnf157	1.5256	4.24195e-07	Rpl27	-1.0128	4.64805e-145	Dtx3l	-1.12306	1.13994e-18
AABR07035074.1	1.52392	0.00162028	Tuba8	-1.01286	1.53032e-54	Chchd4	-1.1235	0.0028754
AABR07001512.1	1.52352	0.000265953	LOC100360791	-1.01416	2.99338e-109	Dynlrb2	-1.12371	0.017638
Foxf1	1.5233	0.000546368	Tmprss11a	-1.01502	0.0102161	H2bc12	-1.12476	0.0044467
Pfkm	1.5215	0	Atp6v0a4	-1.0151	9.65113e-34	Hpd	-1.12542	4.43716e-32
Carns1	1.52018	2.17156e-20	LOC102553715	-1.01627	0.0186907	RT1-CE5	-1.12622	4.97741e-26
Rad51	1.51986	0.000162873	Lpcat4	-1.01766	1.96544e-20	Nkd2	-1.12642	2.52502e-142
Abo	1.51872	0.000151726	Rpl36al	-1.018	1.74895e-27	Vgll2	-1.12649	0.00221027
Vtn	1.51676	6.0127e-31	Atp6v1f	-1.01848	1.27196e-68	Rnf39	-1.1265	1.60703e-95
Atp5mc3	1.51671	2.68628e-259	LOC100910207	-1.01882	1.02232e-06	Acox2	-1.12723	0.0200532
Rtl3	1.51593	1.37736e-05	Ptp4a1	-1.01899	3.44316e-12	RGD1309808	-1.12761	0.000899568
Prx	1.51464	2.8784e-115	Rps9	-1.02018	3.77089e-08	Mybl2	-1.12767	5.28299e-17
AABR07012775.1	1.51292	0.00106057	Cyp11a1	-1.02023	1.79942e-05	Tnfsf10	-1.12951	1.98898e-31
Cystm1	1.51068	4.24426e-08	Wnt11	-1.02125	8.31212e-32	Plekhg1	-1.12981	3.62438e-64
Dio2	1.50842	0.00613278	AABR07006258.2	-1.02168	4.63174e-09	Cenpa	-1.1318	5.9557e-07
AABR07070043.1	1.50504	1.43863e-93	Fmn1	-1.02216	6.55988e-08	Tiam2	-1.13236	1.52289e-15
Rcsd1	1.50409	6.3179e-115	LOC685963	-1.02224	0.00702935	Serpinb13	-1.13452	0.000194795
Colq	1.50016	5.30622e-05	Il5ra	-1.02509	0.00230769	Rnf149	-1.13673	1.10378e-62
Fndc5	1.49748	3.25557e-23	Bend6	-1.02582	4.28534e-07	AABR07038886.1	-1.13753	1.40778e-09
Arhgap20	1.49681	1.21594e-33	Rpl10l	-1.02782	1.09889e-05	AC095693.1	-1.1457	3.68184e-05
Kbtbd12	1.49445	1.7545e-07	AABR07071966.1	-1.02841	0.00409455	Tom1l1	-1.14692	5.18168e-39
Phyh	1.48891	1.06439e-135	Cntfr	-1.02992	1.52721e-122	Braf	-1.14761	2.81341e-08
Eya4	1.48805	3.89841e-07	Aldoc	-1.03245	4.95019e-11	Bnc2	-1.15202	3.98399e-40
H2bc12	1.48795	0.00585746	Plpp4	-1.03314	0.011261	Slc7a11	-1.15385	1.71866e-06
Mag	1.48774	6.459e-08	AC099453.1	-1.03356	0.000352538	Grin3b	-1.15602	0.00131958
Scn1b	1.48727	9.82645e-173	AABR07044388.1	-1.03369	0.00682763	Egr1	-1.15908	1.26266e-170
Dmp1	1.48539	0.000183677	MGC105649	-1.03374	3.42831e-07	Exo1	-1.15946	5.63007e-05
Cnksr2	1.48443	0.00048392	Htra4	-1.03419	0.00216848	Xk	-1.16477	2.37276e-06
RGD1564855	1.48413	0.000545394	Cyb5r2	-1.03444	1.38027e-07	Hes2	-1.16492	0.00315032
Grb10	1.48326	7.54248e-273	Pigu	-1.03544	1.15513e-24	Ascl4	-1.16624	0.0151032
Itgb6	1.48031	3.14202e-101	Mt-nd4l	-1.03654	3.2492e-173	Basp1	-1.16918	3.88948e-26
Cldn19	1.4791	6.50386e-07	Chst13	-1.03677	0.00587772	Rps10l1	-1.16977	0.00239962
LOC689899	1.4773	1.44647e-06	Ppp2r1b	-1.03707	9.03396e-163	Hs3st2	-1.17069	0.0127489
Capn6	1.47517	1.86154e-50	RT1-CE3	-1.03763	0.000212974	Pla2g4b	-1.17133	4.54269e-48
Adamts14	1.47502	2.01686e-09	LOC100359922	-1.03764	2.60569e-100	Fjx1	-1.1714	4.4572e-23
Cers1	1.47359	1.51697e-07	Rhov	-1.03773	8.911e-61	Adar	-1.17296	3.0248e-105
Rxrg	1.4723	2.96909e-11	Gpr37	-1.03799	6.22682e-27	Art4	-1.17525	4.75613e-08
Lrrc4b	1.47088	4.66898e-05	Oplah	-1.03869	6.5525e-112	Klhl14	-1.17568	0.0119921
Phkg1	1.47009	5.00163e-26	LOC103689968	-1.03991	0.00626827	Gpnmb	-1.17651	3.36339e-149
Cabp1	1.46921	0.000248151	Znf750	-1.04047	4.63609e-142	Dbf4	-1.17794	0.00469038
Tonsl	1.46849	3.40217e-07	Ccdc155	-1.04179	2.16374e-07	Lmnb1	-1.18423	5.03245e-108
Sgcd	1.46568	1.51326e-09	Smim26	-1.04199	2.47548e-05	RT1-A2	-1.18634	2.07402e-25
Magix	1.46521	8.5526e-07	Klhdc7a	-1.0429	0.0169113	Rsph14	-1.18711	0.01031
Cyp2ab1	1.46487	0.00915272	Bhlhe41	-1.04448	8.86945e-07	Hspa2	-1.18773	2.29882e-51
Ca3	1.46421	0	Ccdc92	-1.04527	5.16914e-13	Sbk1	-1.18776	0.00324819
Bmx	1.46256	4.79772e-06	Gch1	-1.04577	0.000383372	Sptssb	-1.18784	5.24061e-52
Tmem38b	1.46222	9.44511e-63	Wnt9a	-1.04583	0.00955263	Nek2	-1.1885	3.44451e-08
Adora1	1.46163	1.2902e-06	Zfp503	-1.0467	6.275e-71	Ptprv	-1.18949	7.77431e-74
A2ml1	1.46131	0.00237602	Tmem234	-1.04776	8.07259e-06	Jarid2	-1.18982	3.5722e-91
Naalad2	1.46105	0.000795254	Scimp	-1.04795	0.00286251	LOC102549061	-1.19307	0.0131022
Kcnq4	1.459	3.54512e-11	Drd4	-1.0487	0.0249279	Grid1	-1.19357	0.0057035
Mybl2	1.4582	3.44895e-09	Wnt4	-1.04905	9.19404e-53	Plcxd2	-1.19486	0.000165857
Sec14l5	1.45428	0.00034392	Morn2	-1.04928	0.00139485	Sfn	-1.19597	2.30005e-254
Pabpc4	1.45393	7.80425e-235	Slco4c1	-1.04973	0.00147728	Stk26	-1.19692	7.4721e-34
Rragd	1.44615	4.63394e-11	Rpl7a	-1.0514	1.01499e-05	AABR07073045.1	-1.19808	0.00668293
Neb	1.44578	0	Rnasek	-1.05222	9.75179e-48	Unc5b	-1.20002	1.7003e-205
Fxr1	1.44474	3.62774e-171	Paqr8	-1.05227	1.46487e-05	Micalcl	-1.20148	1.02878e-21
Gys1	1.44351	6.49783e-130	Irgm	-1.05294	9.92054e-11	Gtf2ird1	-1.20188	1.10534e-05
Col5a3	1.44321	7.66771e-200	Etv4	-1.05453	8.14241e-75	Ninj2	-1.20189	0.0243645
Pimreg	1.4432	3.60573e-07	LOC100363537	-1.05454	3.03071e-30	Ifi27	-1.2037	8.72341e-175
Ccdc28b	1.44286	1.73654e-14	Ly6e	-1.05947	4.45013e-179	Slc22a2	-1.20504	0.00973093
Adam11	1.44005	7.17253e-07	AABR07038019.1	-1.06037	7.13853e-07	RT1-CE4	-1.21112	6.10082e-12
Fbxo17	1.43975	0.00152393	Proser2	-1.06081	2.83008e-18	LRRTM1	-1.21112	7.64627e-05
LOC108351137	1.43837	5.84942e-52	Phlda1	-1.06168	1.53084e-10	Gja3	-1.21137	5.81709e-05
Pnpla2	1.43725	0.0015662	Gpr156	-1.0644	0.00075845	RGD1565323	-1.2156	0.00214646
AABR07053509.2	1.43703	3.17945e-10	Cd300c2	-1.0647	0.00690767	Cpne7	-1.2161	5.13687e-14
St3gal2	1.43606	4.22389e-79	Xaf1	-1.06505	2.0143e-05	LOC103689949	-1.21657	1.18375e-05
E2f6	1.43506	1.54525e-105	Acp5	-1.06565	1.88902e-37	AC134224.3	-1.2201	1.49441e-81
Kcna5	1.43319	6.21644e-05	Mrpl43	-1.06599	1.14309e-46	Grtp1	-1.22074	3.99596e-05
LOC361016	1.43299	0.00266229	Map3k1	-1.06631	4.53122e-05	Ppp2r1b	-1.22138	1.07197e-165
Nipsnap2	1.43219	2.42225e-174	Higd2a	-1.06677	7.6074e-37	Irf9	-1.22225	3.96599e-68
Mief2	1.43201	1.36751e-58	Lbp	-1.067	5.77005e-120	LOC100361067	-1.2237	0.0129886
Maged2	1.43124	1.12238e-131	Sema7a	-1.06716	2.03444e-83	Ablim2	-1.23124	2.79716e-22
Unc5d	1.4312	0.0140906	Lrrc20	-1.07149	1.73701e-48	Dyrk3	-1.23319	0.000132905
Tgif2	1.42956	3.65934e-06	Steap1	-1.07257	0.00156443	AABR07019383.1	-1.23821	5.9808e-06
AABR07034445.1	1.42851	8.11797e-08	Slc19a3	-1.07269	0.000682233	Lbh	-1.23866	7.27217e-25
Lrrn1	1.42848	3.39475e-07	Golga7b	-1.07339	1.77371e-166	Ptger4	-1.23894	7.65221e-13
Pdk4	1.4281	1.00932e-192	Hspa2	-1.07377	4.73526e-65	Egr3	-1.24375	7.39964e-187
AC098459.1	1.42694	7.08936e-07	Abcg2	-1.07472	0.0039867	Rhpn2	-1.24428	2.29199e-11
Cd93	1.42554	2.93809e-119	Foxi1	-1.07499	1.26469e-06	Ccdc92	-1.24775	1.12831e-13
Sgcg	1.42402	3.07089e-101	Ankrd65	-1.07685	0.00405957	Adamts20	-1.24882	4.25602e-15
Pemt	1.42202	5.58803e-05	Epha2	-1.07742	2.35013e-144	Bhlhe40	-1.24981	7.90667e-47
Prxl2b	1.42183	2.36673e-08	LOC100910678	-1.07826	0.0147482	Fbxo39	-1.25097	0.0206642
Bcas1	1.42163	6.22966e-06	Inmt	-1.07833	0.00109449	AABR07044570.2	-1.25457	0.000259676
Arg2	1.42138	0.00123291	Pde6a	-1.07871	0.00402189	Igtp	-1.25602	1.86536e-29
Aadat	1.42119	0.00476453	Trpm6	-1.07872	0.0112379	Col22a1	-1.25674	0.00533146
Cdt1	1.42041	2.39005e-10	Krt23	-1.07958	2.23121e-129	Tm4sf1	-1.25913	2.34956e-133
Neurl1	1.41921	1.91083e-14	Atp5mg	-1.08081	3.57946e-134	RGD1308564	-1.25961	2.93507e-46
Asb9	1.41883	0.00102645	LOC108348197	-1.08127	0.00239308	Myh14	-1.26151	2.38957e-195
Gramd2a	1.4184	0.000138234	Ca6	-1.08199	8.83041e-39	Heyl	-1.26318	4.92297e-51
Dmd	1.41802	3.57678e-184	Sult2b1	-1.08201	1.4755e-53	Col9a3	-1.27186	3.89725e-11
Kcp	1.41698	2.68511e-08	F2rl1	-1.08292	2.62117e-22	LOC108348078	-1.27258	0.0161853
Fgf13	1.41685	1.69192e-22	Ccser1	-1.08539	4.05068e-07	Epha2	-1.27462	1.47222e-151
Dyrk1b	1.41602	3.06434e-143	Brinp2	-1.08561	0.011072	Cldn4	-1.27641	2.20438e-217
Kcnf1	1.41536	0.0121848	Gja1	-1.08929	2.68337e-198	Adad1	-1.28047	0.0196894
St6galnac4	1.41481	9.12667e-43	Mup5	-1.08998	4.79271e-10	Art5	-1.28076	5.59885e-05
Hs6st2	1.41455	0.000108452	Lsr	-1.09049	3.37465e-150	Kcnmb4	-1.28112	1.78425e-08
Olr63	1.41324	0.000817569	Sult5a1	-1.09078	1.03778e-50	Whrn	-1.28148	4.14843e-25
Rangrf	1.41259	3.62635e-18	Cyp2s1	-1.09085	2.64096e-37	RGD1307461	-1.28375	4.66331e-13
Cycs	1.41252	4.39872e-212	RT1-M2	-1.09087	0.00913261	Samd8	-1.28548	4.15678e-65
Pde4dip	1.41144	1.66062e-290	Ephb3	-1.09192	1.63498e-155	Mtmr10	-1.28638	3.20529e-171
Tsx	1.40846	0.0205064	Pax3	-1.09254	0.0189541	B4galnt4	-1.28934	1.30374e-14
Arhgef15	1.40831	4.58914e-44	Aqp9	-1.09322	1.26907e-05	Repin1	-1.29197	1.16203e-26
Adsl	1.40711	1.49383e-117	Krt13	-1.09405	0.0145677	Irgm	-1.2933	1.58647e-19
Hlx	1.40647	3.16658e-22	Gchfr	-1.09467	0.000181927	Rab11fip4	-1.29528	1.86014e-36
Nrgn	1.4048	0.000208962	Lrrc8e	-1.09481	3.89321e-63	Prr22	-1.30029	1.49265e-06
Klhl13	1.40473	1.67238e-45	Tmprss9	-1.09508	0.00789483	Prkag3	-1.3027	2.86989e-08
Kcng4	1.40054	0.00158865	Lrp2	-1.09724	8.49556e-05	Gbp2	-1.30381	2.02364e-74
LOC100911727	1.40006	0.025585	Parp12	-1.09809	3.64773e-11	Ifi47	-1.30453	3.76092e-21
S100a1	1.39978	1.70496e-09	LOC108351137	-1.09815	4.1749e-12	Ly6e	-1.30772	2.98039e-237
Spp1	1.39954	1.85393e-10	Sertad1	-1.09868	3.15649e-30	Eif2b3	-1.30959	1.38939e-45
Msc	1.39925	0.00398614	Ppp1r36	-1.09893	5.32629e-12	Etv5	-1.31105	2.43146e-64
Sdhb	1.39849	7.92009e-166	Cd160	-1.09913	0.0202085	Lgr5	-1.31179	4.91619e-55
P4htm	1.39746	5.70459e-07	AABR07061614.3	-1.09964	0.0114618	AABR07027581.1	-1.31268	0.00302343
Filip1	1.39716	3.77708e-51	Cd82	-1.10072	1.66296e-130	hist1h2ail2	-1.31463	0.0206392
AC111292.1	1.39626	0.00811855	Ednrb	-1.10103	1.8532e-28	Epgn	-1.31481	3.18331e-12
Gpr37l1	1.39476	6.94238e-05	Lbh	-1.10267	2.39154e-28	Zdhhc21	-1.31638	1.23482e-25
LOC100361898	1.39455	3.57548e-10	Cnfn	-1.10295	4.17625e-142	Map9	-1.31837	2.13179e-19
Cdca7	1.39348	2.53821e-18	Mest	-1.10366	3.12331e-24	Smad7	-1.31908	2.22395e-59
Serp2	1.392	0.0237802	AABR07001416.1	-1.10466	4.32035e-47	Ccdc36	-1.32191	0.015941
AABR07008439.1	1.3919	2.84051e-06	Slc6a19	-1.10568	1.18626e-32	Vom2r44	-1.32565	0.000110624
Xk	1.39185	0.000724032	Shisa2	-1.1069	1.74211e-12	Hsp90aa1	-1.32996	0.000972038
Col19a1	1.39161	0.000445463	Fgf9	-1.10959	0.0102322	Slc25a18	-1.33003	0.0109553
Rcor2l1	1.38946	0.0065044	Ifi44l	-1.11066	4.16885e-05	LOC100911238	-1.33246	0.0178613
Nudt15	1.38903	0.00141487	Sectm1b	-1.1117	1.11979e-15	Vangl2	-1.33305	8.53685e-127
Serpine2	1.38869	3.37321e-81	AC096601.1	-1.1117	0.000256287	Mylk2	-1.3343	1.37764e-173
Tsc22d1	1.38808	2.30004e-200	Id3	-1.11709	1.05171e-121	Nup210	-1.33469	5.19817e-50
Akr1c15	1.38757	7.47098e-08	Slc46a2	-1.12037	1.00178e-17	Nhs	-1.33866	6.65236e-13
Il25	1.38574	0.0109026	LOC100361457	-1.1204	8.42592e-182	Ccne1	-1.34015	4.37872e-08
Pxmp2	1.38514	2.49236e-09	AC136661.1	-1.12132	0.00260887	Gpr87	-1.34036	2.3748e-91
Rhoq	1.38408	6.50467e-153	Hhat	-1.12156	0.0121222	AC128859.3	-1.34124	0.000500401
Vwa5b2	1.38298	0.000709949	Il17b	-1.12223	1.36488e-07	Spint1	-1.34233	7.70414e-155
Ldhb	1.3823	7.88536e-116	Gja3	-1.1234	0.000192852	AC096301.1	-1.34624	0.0170433
Rims1	1.38192	0.000114483	Rps4x	-1.12377	1.14646e-165	Tpd52l1	-1.34943	2.46428e-13
Bola3	1.38107	6.12766e-19	Endou	-1.12481	6.05292e-114	E2f8	-1.35159	1.45199e-13
Mns1	1.37953	1.20046e-05	AABR07064349.1	-1.12525	0.0111183	Sprr1a	-1.35275	9.10794e-270
Scd	1.37933	1.74532e-230	Irf9	-1.12564	1.23263e-39	Rfx8	-1.35328	5.15901e-05
Abcb4	1.37911	7.73301e-38	Mast4	-1.12635	0.00335229	Adh6a	-1.35404	2.31211e-26
Slc25a34	1.37832	2.69007e-09	Uba7	-1.12667	7.03659e-09	LOC690283	-1.35542	0.00284511
Bsn	1.37774	4.73094e-05	AABR07034639.1	-1.12763	2.12658e-17	Arc	-1.36546	2.03741e-07
Lipg	1.37723	2.69934e-10	Ttyh2	-1.12814	3.55509e-36	LOC103691744	-1.3655	6.71013e-07
Kif19	1.3771	4.37904e-06	Lypla2	-1.12891	1.3176e-135	Cxcl17	-1.36615	0.00848392
Rilp	1.37704	6.61681e-18	Arpc5l	-1.12983	7.09749e-11	Syt8	-1.36764	0.00390039
Pdzrn4	1.37501	0.000127139	Slc15a1	-1.13019	2.27582e-37	AABR07026281.1	-1.36839	0.000114604
Zfp428	1.37485	3.592e-05	Msi1	-1.13153	1.18006e-22	Il17b	-1.3733	8.68542e-09
Fcer2	1.37437	0.0079364	Calcb	-1.1326	0.00595604	Ifih1	-1.37391	7.34095e-25
Sec31b	1.37331	6.89776e-07	Cst6	-1.13296	2.74382e-189	Crym	-1.37978	2.83602e-265
Itga7	1.36782	5.1192e-107	Hhipl2	-1.13351	0.00201539	Trpv6	-1.38004	4.80139e-12
Gdf11	1.36747	1.34196e-09	Serpinb13	-1.13526	5.17855e-05	Mical2	-1.38226	9.17721e-120
Nrep	1.36681	6.60664e-89	Cbs	-1.13781	5.69914e-62	Sat1	-1.38354	3.17128e-215
LOC100912380	1.36593	7.63149e-08	Mrpl49	-1.13899	2.74024e-08	Cyp2s1	-1.38767	9.58365e-56
Gbe1	1.36415	2.64291e-122	Hcfc1r1	-1.13968	6.14866e-24	Hspa14	-1.39604	6.54443e-96
Pkdcc	1.36393	2.50038e-16	Chi3l1	-1.14423	8.26178e-68	Styk1	-1.39613	0.000169127
Dhh	1.36392	9.4904e-07	Il13ra2	-1.14563	0.00126877	Lrp8	-1.39919	2.18404e-15
Ccne2	1.36102	1.25208e-12	Sfn	-1.1463	8.60741e-208	AABR07025787.1	-1.39976	0.023054
Pdzd4	1.3598	0.00636091	RT1-CE7	-1.14702	1.20065e-55	Cxcl9	-1.40004	1.9473e-07
Tmem198	1.35835	0.000921924	Trpm1	-1.15114	8.64059e-07	Gsdma	-1.40021	8.6349e-267
Atp1a2	1.35774	1.67208e-262	LOC298795	-1.15584	0.0223601	Aspg	-1.40113	7.77708e-21
Uchl1	1.35722	3.05485e-05	Cfap52	-1.15693	0.00199027	Dcbld1	-1.40171	7.03695e-20
Usp28	1.35275	2.85441e-110	Nrg2	-1.1578	8.98596e-06	Cdh6	-1.40233	2.38037e-10
Iqsec2	1.35209	2.12904e-09	Etv5	-1.15922	2.74653e-93	LOC102548682	-1.40507	0.0056632
AC108574.1	1.34974	2.8113e-05	Shroom3	-1.16192	5.58602e-134	AABR07002784.1	-1.41012	0.000112515
Cfap45	1.34956	0.000276572	AABR07034648.1	-1.16192	2.02508e-08	Hsd17b14	-1.4125	1.12247e-86
Kcnh2	1.34876	3.61128e-05	Spata20	-1.16193	0.00822897	AABR07017250.1	-1.41323	5.00507e-06
Rhpn1	1.34846	2.01125e-05	Snrpg	-1.16249	0.0185572	Greb1	-1.41369	1.25456e-28
Cdh22	1.34608	0.00296499	Kcnj4	-1.16264	0.00200395	Abra	-1.4148	8.64848e-27
Adam19	1.34437	2.20494e-118	Ptrhd1	-1.16286	7.6098e-06	Slc7a1	-1.41631	5.05455e-224
Trim45	1.34197	3.63236e-06	Pkp3	-1.16804	3.09885e-218	Slc39a6	-1.41956	6.41243e-272
Phldb2	1.34134	4.01499e-05	Lratd1	-1.16941	1.48389e-235	AABR07059239.1	-1.41958	0.00545193
Dusp13	1.33892	0.00068029	RT1-CE1	-1.17045	6.16183e-07	Steap1	-1.42851	6.80482e-05
Pknox2	1.33834	5.48176e-19	Acp7	-1.17164	1.13921e-07	LOC100912489	-1.42867	0.017389
Hba-a1	1.33783	5.07957e-255	Rpl32	-1.17241	5.60456e-202	Phlda2	-1.43265	1.01097e-05
Myh10	1.33678	3.70062e-57	Mpp4	-1.17522	0.0148994	Ephb3	-1.43346	8.00941e-159
Ndufab1	1.33515	3.88025e-99	Sult1d1	-1.17633	2.51459e-11	Scg5	-1.43411	2.89902e-06
Ctxn1	1.33174	0.00313706	Samd9	-1.17666	8.39965e-13	Scn4b	-1.43922	1.33782e-74
Idh2	1.32912	8.0872e-191	AABR07020979.1	-1.17944	0.00341293	Fscn2	-1.44022	0.00798953
Amigo1	1.32795	1.43101e-15	Tacstd2	-1.17947	5.98139e-224	Tubb2b	-1.44259	6.00385e-08
Slc35f1	1.32721	3.58961e-05	LOC297756	-1.17997	7.00119e-07	Ifit2	-1.44339	4.50319e-49
Mok	1.32715	0.000272054	Arid3a	-1.1816	6.24024e-46	Has3	-1.44387	1.63881e-40
Wfikkn2	1.32714	7.58887e-05	Sez6	-1.18235	1.98584e-06	LOC102554283	-1.44488	0.0133754
Fbln7	1.32708	7.53919e-06	Fgf3	-1.18373	0.000944924	Nrg1	-1.44526	6.49263e-08
Twf2	1.32688	6.77377e-28	Prss22	-1.18401	2.35778e-15	Col26a1	-1.44544	0.000429753
Cacna1h	1.32686	9.13836e-11	Fam49a	-1.18563	1.15757e-139	Serpina1	-1.44565	2.51344e-55
Fignl1	1.32516	6.09442e-06	LOC102550598	-1.18764	0.0121069	Ucp2	-1.44677	0
Kcnip4	1.3249	0.000156509	S100a16	-1.18852	5.68749e-189	Gclc	-1.4498	1.86022e-173
Ttc7b	1.32477	2.70305e-21	LOC100361645	-1.18934	0.0217466	Mesp2	-1.45138	0.00123122
Hsf2	1.32468	1.73684e-72	RT1-M6-2	-1.1894	0.00107652	Tekt5	-1.45246	1.54314e-06
Crppa	1.32332	1.32479e-06	Camk2g	-1.19009	0.000560823	Gal	-1.46459	0.00219854
Cox5b	1.32321	1.51213e-39	AABR07071986.1	-1.19223	0.0056852	Cntfr	-1.46499	4.05163e-176
Slc25a23	1.32225	5.88478e-16	Cadm4	-1.19296	6.11725e-09	Arid3a	-1.46519	9.6631e-51
AABR07001389.1	1.32021	1.19814e-07	Lypd5	-1.1945	1.37936e-157	Hba-a3	-1.46537	3.65362e-08
Pdss1	1.31902	5.55244e-07	Shb	-1.19574	1.89048e-33	St14	-1.4655	4.84812e-282
AC094643.2	1.31841	1.87843e-79	Kcnip1	-1.19705	0.00166683	Ticrr	-1.4708	2.48659e-18
Aplnr	1.31808	1.02435e-28	Fzd10	-1.19886	6.45044e-174	Dusp9	-1.47167	2.77798e-05
Idh3a	1.31631	5.9548e-183	Ppp1r3g	-1.20465	0.00670583	Ctps1	-1.47316	2.71237e-232
Scn5a	1.31313	1.29453e-06	Kcng1	-1.20538	0.00547547	Grb14	-1.47349	3.9565e-09
Hcn4	1.31269	5.70121e-05	AABR07015507.1	-1.20614	1.3322e-12	Rassf6	-1.47669	8.98453e-11
Guca2b	1.31228	0.0220365	Shank2	-1.20876	0.000848316	AABR07059663.1	-1.47857	7.83848e-48
Pacsin3	1.3084	4.0295e-108	Tlr1	-1.20883	0.0102293	Gss	-1.48016	2.65977e-51
Nt5c1a	1.30759	2.91272e-05	Slc27a6	-1.20897	1.17964e-14	AABR07069821.1	-1.48137	0.00626557
Ndufs7	1.30641	6.21638e-100	Slc5a8	-1.2095	1.75384e-17	Xaf1	-1.48293	1.2187e-11
Clec2e	1.30584	0.00575707	Slco2a1	-1.20953	1.75192e-57	Ppp1r3b	-1.48307	6.07705e-34
Cilp	1.30562	5.42164e-174	LOC690283	-1.20989	0.00275416	Gdap1	-1.4831	9.30478e-05
Slitrk2	1.30557	0.0148244	Ly6g6e	-1.21228	9.61602e-23	Prr35	-1.4869	0.0157945
Zfp3	1.30557	3.17212e-08	Tspan15	-1.21243	1.57724e-06	Cbs	-1.48875	3.94199e-48
Relt	1.30507	2.18531e-08	Dusp26	-1.21271	2.02699e-05	Ccnb1ip1	-1.49202	0.000153745
Tafa3	1.30438	0.0236251	Gpr87	-1.21295	1.46113e-71	Vkorc1l1	-1.49238	0.0153057
Ube2c	1.3036	1.28505e-14	Il1rn	-1.21359	4.54089e-155	AABR07058422.1	-1.49426	4.99815e-08
Plxnb3	1.3035	8.32541e-06	Cdkn2b	-1.21486	1.24405e-34	Rnf213	-1.49809	4.79446e-150
LOC100134871	1.30312	1.55177e-102	Cox5b	-1.21821	2.92486e-187	Ccdc96	-1.50983	0.00485164
Mogat2	1.30181	0.00156533	Nanos1	-1.21897	0.0238458	LOC100910143	-1.50986	0.0246816
Hcn1	1.30105	0.00560603	Rfx8	-1.21934	7.14579e-06	Slco5a1	-1.51651	1.41654e-05
Unc5a	1.30068	0.00616497	Trim63	-1.21959	3.2649e-71	Guca1b	-1.51692	0.00229348
Nup210	1.29932	1.56119e-10	Hsh2d	-1.2199	9.69936e-05	Ly6l	-1.51771	0.0239884
Fam111a	1.29866	7.6538e-118	Csn3	-1.21998	2.99345e-64	Fads3	-1.51979	6.97361e-71
Rras2	1.29863	2.32846e-22	AABR07024542.1	-1.22161	0.0175149	Relt	-1.52411	2.51139e-16
Gucy2g	1.29826	0.00749119	Ucp2	-1.22321	4.48186e-248	RT1-T24-4	-1.52639	1.36613e-178
Prkcq	1.29732	8.46794e-31	Lypd6	-1.2261	8.70006e-06	Slamf9	-1.52746	5.99099e-09
Lrrc4	1.2969	0.000113894	Zfp36l2	-1.22806	0.00159772	Cyp2f4	-1.52753	0.00126756
Pgp	1.29659	6.30669e-51	Dio1	-1.22825	0.00024683	Hist2h3c2	-1.53426	0.0223305
Amer2	1.2963	0.0210551	Rhod	-1.22935	2.70575e-16	Kcnk16	-1.53445	0.0030302
Gdf1	1.29595	0.00979334	AABR07001416.3	-1.23003	9.04237e-10	Prss22	-1.5352	3.94583e-27
Osm	1.29557	0.000958423	Gabra2	-1.23236	0.0227326	NEWGENE_2134	-1.53764	1.48922e-14
Mrpl12	1.29534	2.53826e-74	AABR07030729.1	-1.23413	0.0181657	Sox5	-1.54125	5.2533e-07
Mdga1	1.29518	1.3252e-09	Hpd	-1.23425	8.61391e-31	AABR07044442.1	-1.54253	0.00310663
Aldh1a3	1.29389	2.02966e-36	AC117065.1	-1.23671	5.70586e-05	AABR07024856.1	-1.5462	0.021999
Aco2	1.29286	2.4523e-229	Bves	-1.23743	0.000143361	Lpar6	-1.54647	1.00685e-81
Gpd1	1.29263	6.36008e-107	Dedd2	-1.23743	1.75467e-58	Pcsk2	-1.54672	0.00401001
Coq9	1.29222	2.11567e-105	Plbd1	-1.23776	4.06559e-83	Proser2	-1.54931	9.62734e-19
Optn	1.29215	2.94243e-131	Mcub	-1.24025	7.25114e-06	AC119762.4	-1.55037	2.10141e-09
LOC100363502	1.28951	2.9457e-13	Otub2	-1.24104	3.49557e-47	Lpcat4	-1.55078	6.03766e-37
Ncmap	1.28912	1.49182e-08	Rpl39	-1.2419	1.45825e-05	LOC100361008	-1.5523	2.82806e-05
Cenpm	1.2885	1.55399e-05	Blk	-1.24548	0.0102259	AABR07064992.1	-1.55336	0.0244733
Syt11	1.28835	6.25554e-08	Gucy1b2	-1.24711	0.0137718	Ostn	-1.55686	0.00983171
Armcx2	1.28649	5.8312e-10	Cited4	-1.24793	2.13356e-117	Acsm3	-1.55935	3.58626e-93
Pcp4	1.28536	3.1119e-14	Slc7a11	-1.24907	1.79473e-09	Cxcl11	-1.56168	0.00288371
Tars3	1.28505	2.02645e-09	Mat1a	-1.2496	0.00725694	RT1-S3	-1.56332	0
Myct1	1.28349	8.19383e-08	AC134224.3	-1.25021	2.95653e-76	Kremen2	-1.56429	1.0636e-12
Stac	1.28056	0.000268622	Spsb4	-1.25149	9.85393e-25	AABR07054266.1	-1.56438	1.34345e-09
Hbb-bs	1.27933	0.0123433	AABR07036010.3	-1.2516	0.00250112	AABR07044441.1	-1.56695	0.0207764
Sez6	1.27917	0.000353928	AABR07012302.1	-1.252	0.0008751	LOC100909548	-1.57177	0.00111724
Mcam	1.27908	3.16051e-114	Adm2	-1.25447	0.0177285	Sox21	-1.57437	5.72916e-14
Ppat	1.27516	7.96205e-62	Dusp8	-1.25907	4.13263e-16	Tent5b	-1.5827	7.41052e-144
Prdx3	1.2745	2.21353e-85	Pnpla2	-1.26044	0.000825351	Plppr3	-1.58491	1.2961e-34
Plekhs1	1.27372	5.28296e-05	AABR07044421.1	-1.26218	8.23549e-14	Cryba4	-1.58629	0.00782434
RGD1564664	1.27059	8.23612e-34	Efnb3	-1.26229	1.99644e-12	LOC691418	-1.59148	3.60054e-09
Hjurp	1.27038	5.55716e-09	Hes2	-1.26247	0.000467845	Erfe	-1.59298	3.69601e-06
Dusp15	1.27003	2.66817e-06	AABR07043748.1	-1.26313	6.4128e-09	LOC100912564	-1.59671	0.000473852
Sh2b2	1.26842	9.11919e-14	Rsad2	-1.26488	5.72676e-07	Cabp1	-1.59689	0.000232535
Atp5md	1.26826	2.26634e-06	LOC102554658	-1.26654	0.00780861	Ptch1	-1.59776	0
Ttyh2	1.26733	1.77839e-13	Rnf149	-1.26721	4.01292e-101	Bst2	-1.59869	5.34588e-260
Mogs	1.26732	0.016161	AABR07071765.1	-1.26736	0.000847151	Tnnc1	-1.60405	5.1465e-06
Isca1	1.26721	8.99741e-137	Sun3	-1.27075	0.0107672	Hist2h2aa2	-1.60555	0.000405913
Ceacam16	1.26691	0.00635581	Spint1	-1.27807	2.65895e-178	Fhod3	-1.61088	1.37947e-215
Kcnb1	1.26626	0.00014766	Bag2	-1.28435	1.61519e-20	Zfp385c	-1.61128	4.573e-06
Sema7a	1.26618	5.36956e-23	Snrpc	-1.28477	1.25048e-65	Dnase1l2	-1.61168	2.28912e-68
Zfp473	1.26481	0.00407387	Alox12e	-1.29179	5.98306e-27	Eif2ak2	-1.6133	1.19464e-128
Vdac3	1.2636	3.63373e-197	AABR07034669.1	-1.29515	5.56646e-10	AABR07024542.1	-1.61583	0.000384221
Mthfd2l	1.26349	0.000845286	Slc31a1	-1.29534	8.78386e-182	Inmt	-1.61691	1.16304e-06
Chaf1b	1.26192	1.35359e-05	Fam167a	-1.29603	1.72557e-172	Rnase10	-1.62431	0.0197734
Rem1	1.26064	1.11718e-13	Sall4	-1.29996	0.0186311	LOC100912564	-1.63007	0.00513959
Eme1	1.26013	0.000360363	Efna3	-1.30109	1.05353e-95	Tigd3	-1.63008	6.18062e-06
Timm10	1.26006	1.61663e-10	Olfm4	-1.30387	0.00305511	Pla2g2a	-1.63061	0.00876024
Dmpk	1.25933	2.42525e-189	Mmp12	-1.30806	0.000121075	Fam49a	-1.63117	8.29917e-171
Klhl34	1.25897	0.000811254	Ephx3	-1.3081	3.31426e-57	Gpr37	-1.63393	2.6167e-31
Gja5	1.25747	1.91626e-06	Tmem171	-1.30931	0.0260332	Areg	-1.63873	2.16687e-12
Musk	1.25743	1.83484e-06	LOC102548682	-1.30952	0.0031345	Hmga2	-1.64072	0.00086445
Tigar	1.25499	1.03443e-12	Sox21	-1.31019	1.50545e-15	Fads2	-1.64228	6.61443e-42
Galnt5	1.25468	1.18678e-21	Pde4c	-1.31174	0.00350404	Camkv	-1.64276	2.07995e-07
Flvcr1	1.2546	3.07186e-05	Vsig10l	-1.31195	1.12085e-63	Col11a1	-1.64755	6.13018e-66
Kcnmb1	1.25424	0.00375931	Insig2	-1.31365	1.62885e-31	AABR07060575.1	-1.65301	0.0216952
Serpinf2	1.25251	0.0120824	Kcnk12	-1.31596	0.01056	Capn8	-1.65418	4.27163e-61
AABR07042077.1	1.25182	0.00384429	Tnfrsf12a	-1.31671	3.30152e-30	Ephb1	-1.65493	2.5703e-21
Xkr8	1.25161	4.78113e-08	LOC103691744	-1.31807	2.02808e-06	AABR07035818.1	-1.65815	4.33099e-63
AABR07054578.1	1.25115	0.00682385	AABR07064011.1	-1.31996	0.00624192	Uchl3	-1.66035	5.78289e-05
Gprc5c	1.25098	5.16872e-29	Spatc1	-1.32072	0.00246244	Znrf4	-1.66037	0.0236634
Drp2	1.24852	2.29677e-20	Rps27	-1.32126	3.11722e-109	Aknad1	-1.66189	4.29442e-06
Ppp1r32	1.24735	0.00481223	Hist2h2aa3	-1.32178	0.000555777	Smad6	-1.66204	1.39543e-20
AABR07001068.1	1.24632	0.011195	AABR07072761.1	-1.3223	0.000198572	AABR07069282.1	-1.6648	0.000744145
Klhl38	1.24598	8.19867e-12	Tgfa	-1.32597	9.20762e-145	Serinc2	-1.66657	6.72157e-248
Cspg5	1.24552	4.26376e-05	Dlx4	-1.32726	2.72592e-08	Apoa5	-1.66759	0.00176244
Tmed1	1.24532	1.23867e-15	RGD1564937	-1.32962	0.00164126	Abcg2	-1.66867	1.26884e-07
Cdc25a	1.24367	1.15708e-21	Lypd3	-1.33598	6.9351e-227	Slc25a37	-1.67002	7.63838e-27
Mpp4	1.24311	0.00055375	Diras2	-1.33812	0.000199773	Atp13a4	-1.67108	1.11445e-17
AABR07067469.1	1.24294	0.0181772	Stpg1	-1.33873	0.0106377	Procr	-1.67535	3.72365e-88
Tcf23	1.24273	0.000654318	Fosl1	-1.34412	0.000306345	Cnga4	-1.67806	0.000654583
Ebf2	1.24241	1.8889e-13	Slc6a6	-1.34438	6.04923e-151	Calhm5	-1.67906	3.04158e-29
Ndn	1.2408	1.13236e-11	Sowahb	-1.34604	2.59353e-05	AC132760.1	-1.68442	0.0236799
Aatk	1.2404	6.28927e-30	Trim16	-1.34661	1.62933e-71	Acy3	-1.6856	2.46193e-55
Tmem64	1.24	5.21607e-10	Pard6b	-1.34698	1.58579e-19	Fcgr3a	-1.68802	4.40355e-06
Pstpip2	1.23993	7.15865e-07	Cpa6	-1.34722	0.000229687	Trpm6	-1.68826	0.000430197
AABR07058410.1	1.23976	0.012836	Entpd3	-1.34889	3.4503e-30	Lag3	-1.68937	0.000103381
AABR07011951.1	1.23972	0.00515944	Mab21l4	-1.34968	3.3051e-61	Scube3	-1.69434	2.35955e-26
Ppfia4	1.23884	4.77532e-12	RT1-CE4	-1.34969	3.06061e-40	Kcnq1	-1.69634	5.9023e-08
Apold1	1.23742	2.36823e-17	Bst2	-1.3508	1.53384e-182	LOC103690354	-1.69987	0.00231728
Sorcs1	1.23711	0.000292695	Mtcl1	-1.35516	3.79857e-25	Glb1l2	-1.70051	2.16337e-44
AABR07010868.1	1.23674	0.00672689	St14	-1.35583	2.91151e-284	Sult1d1	-1.7016	1.93872e-16
LOC498675	1.23548	0.0072841	AABR07007121.1	-1.35838	9.53241e-05	Fgf22	-1.70196	1.16045e-12
Orai1	1.23527	1.27539e-37	Gpnmb	-1.35842	1.59961e-187	LOC108348294	-1.7033	0.00132411
Ube2ql1	1.23525	0.00245017	Unc5b	-1.35872	7.71318e-256	AC111804.2	-1.70868	1.09399e-16
Fez2	1.23258	1.20235e-32	Tubb3	-1.36352	5.10086e-07	Aldh1a3	-1.70927	2.37473e-73
Eya1	1.23248	2.50066e-05	Trpv6	-1.36523	2.02393e-13	Snai3	-1.71269	0.000112659
Stmn1	1.23237	2.34597e-91	Scnn1b	-1.36619	8.64261e-36	Ovol1	-1.7127	0
Rapsn	1.23222	8.20665e-08	Hist3h2ba	-1.36733	2.28618e-13	Asgr1	-1.71977	0.0220369
Hmgn2	1.23188	5.90447e-169	AABR07072371.1	-1.36799	0.00114887	Coa8	-1.72204	0.0154548
Abca8a	1.23063	1.26938e-150	Tmem221	-1.37014	0.000378245	Cd151	-1.72278	0.00387541
RGD1560010	1.23003	2.67252e-05	Slc39a2	-1.37027	1.37193e-11	Vtcn1	-1.72927	1.43732e-12
Rps6ka2	1.22987	6.4707e-29	Rpl37	-1.3727	3.74048e-68	Cyp24a1	-1.73042	0.000194803
Mylk3	1.22971	0.00924549	Tgm1	-1.37444	9.63228e-190	AABR07067526.1	-1.73292	0.00877536
Slc25a12	1.22965	2.46033e-113	Siglec1	-1.37717	2.8817e-25	Cyp2d5	-1.73655	0.0223012
Abcc9	1.22809	1.45525e-121	Ubald2	-1.37913	1.68425e-224	Mcoln3	-1.73887	1.19449e-05
Msrb3	1.22806	1.03061e-95	RGD1305347	-1.3809	5.07047e-12	Ube2l6	-1.74292	3.62122e-16
Glipr2	1.22783	0.000144631	Pcdhga1	-1.38158	0.000545984	Hist3h2ba	-1.74436	1.99867e-17
AABR07038849.1	1.22524	0.0253645	C5ar2	-1.38467	2.71082e-08	Cmpk2	-1.7476	4.10571e-14
Vegfb	1.22468	3.84444e-19	Hist2h4a	-1.38731	4.6047e-05	Slc16a7	-1.75187	1.62045e-26
Pomgnt1	1.22458	3.22557e-67	Reg3b	-1.39213	0.0059834	Kif24	-1.75591	5.1293e-13
Zfp366	1.22404	7.08501e-05	B2m	-1.39235	0	Aldh18a1	-1.76002	0.0223153
Rrad	1.2235	3.54167e-07	Calhm5	-1.39675	1.73641e-25	LOC100910567	-1.76061	0.0159921
Dipk1a	1.22313	1.71246e-54	Rps25	-1.3983	1.26475e-281	AABR07002779.1	-1.76154	0.00293499
Prss12	1.2219	7.63186e-05	LOC687780	-1.39858	2.48364e-06	Rnaset2	-1.7634	2.97911e-224
LOC306079	1.22172	2.3291e-05	Slc25a37	-1.40018	6.59442e-21	Gja1	-1.76423	0
Mrps28	1.22134	6.06133e-12	LOC108351406	-1.40599	0.020993	Dok4	-1.76427	1.51661e-71
Znf660	1.22104	0.023565	Ddx58	-1.40662	6.28218e-13	Gbp5	-1.76532	1.03183e-34
Nnat	1.22103	2.97726e-08	Lratd2	-1.41066	2.81407e-09	Sp7	-1.76629	6.94979e-05
Myh9l1	1.22002	1.12861e-05	RT1-CE5	-1.41122	5.00059e-69	Tbc1d30	-1.76787	1.17519e-13
Odaph	1.21883	0.0273996	Rtp3	-1.41133	0.000217697	RGD1309362	-1.78151	8.82619e-07
Tk1	1.21823	2.85124e-25	Adh6	-1.41135	7.35048e-07	Celf5	-1.78647	4.44932e-06
Gadd45g	1.21812	2.27817e-63	Amer2	-1.4118	0.000419652	Stpg1	-1.78864	0.000510468
Asf1b	1.21796	6.68986e-08	AABR07027015.1	-1.41347	7.14215e-05	Hunk	-1.80239	1.62585e-18
Fam20c	1.21706	1.90434e-29	Rhcg	-1.41886	0.00159351	Fzd10	-1.80566	5.01537e-214
Mbp	1.217	1.2136e-185	Rps27a	-1.42092	9.23752e-11	Rnf186	-1.81197	0.0197761
Fzd9	1.21695	3.91393e-05	Lzts1	-1.4217	6.86269e-107	AABR07072761.1	-1.81367	1.55088e-12
Vwa1	1.21635	8.11036e-21	Tm4sf1	-1.42232	2.68533e-233	Tvp23a	-1.81878	0.000359916
Arhgef9	1.21598	6.06846e-05	Lrrc26	-1.42384	0.0238314	Tmem121b	-1.82158	0.000548555
Prc1	1.21422	2.08441e-61	LOC100365810	-1.42442	2.94463e-270	E2f2	-1.82729	2.40257e-92
Smyd2	1.21312	2.92536e-52	Adad1	-1.42645	0.00289407	Angpt4	-1.82773	1.26306e-07
Rasl11a	1.2127	1.12293e-05	RGD1310935	-1.42658	3.26972e-18	Baiap2l2	-1.82875	1.77753e-08
Plcl2	1.21265	1.95767e-20	Rhpn2	-1.42818	2.74035e-22	LOC100911575	-1.82963	0.0129902
Tbx15	1.21036	2.27742e-18	Hist1h2an	-1.42924	0.0209462	LOC100911807	-1.83462	0.0208403
Haus8	1.21013	4.71135e-07	LOC103690996	-1.43206	5.48154e-06	Gjb6	-1.83688	9.69972e-39
Ddn	1.20914	0.000210474	Prss35	-1.43453	2.35125e-15	Etv4	-1.84084	1.98576e-146
Dusp28	1.20883	2.61347e-05	Xcl1	-1.43488	0.0020258	Cux1	-1.84461	1.33627e-179
Strip2	1.20868	0.014415	S100a9	-1.43683	8.33596e-08	Gabrp	-1.85365	1.73268e-70
Col4a1	1.20837	4.81015e-214	AC126486.4	-1.44067	0.00601121	AABR07044364.1	-1.86016	3.14399e-19
AABR07005838.1	1.20784	0.000838767	Fcgr3a	-1.44148	2.12388e-05	Myf5	-1.86251	3.18505e-05
Trpt1	1.20755	1.2164e-13	Cdhr5	-1.44194	0.000164894	Slc7a8	-1.86575	0
Mcrip2	1.20715	2.96753e-05	Mt-atp8	-1.44435	5.79198e-110	Cngb1	-1.87007	6.80073e-05
C2cd4c	1.20609	0.0139285	Lgals9	-1.44871	1.77128e-35	Fxyd4	-1.87056	3.15364e-05
Penk	1.20509	0.000259932	Gng11	-1.44891	0.00429133	Mboat7l1	-1.8724	0.010993
Pdgfb	1.20383	2.7979e-39	Ptx4	-1.45137	0.0179198	Lap3	-1.87287	0
Rgs9	1.20362	0.0151729	Hsd17b2	-1.45144	1.6862e-07	Ptcra	-1.87409	0.0039735
Gadd45gip1	1.20303	3.51261e-43	Dusp14	-1.45804	2.78772e-34	LOC108348050	-1.87476	0.0213818
Rhoc	1.20198	6.16233e-87	Fam151a	-1.46183	7.3543e-06	Spem1	-1.87726	6.06272e-05
Tmem119	1.20195	1.61176e-10	LOC100362027	-1.46269	1.34613e-248	Rnf222	-1.87783	3.40091e-71
E2f8	1.20156	2.59157e-07	Olr35	-1.46616	1.38666e-05	Slc39a10	-1.88177	0
AABR07065531.26	1.20152	1.26039e-60	Rnf39	-1.46635	3.03641e-151	Kcnip1	-1.88197	8.85739e-05
Ssmem1	1.20147	0.0131062	Ube2l6	-1.47006	6.6792e-13	Prss53	-1.88218	1.53526e-138
Mcm3	1.20144	3.42865e-19	Snorc	-1.47031	4.33103e-10	Fam151a	-1.88327	1.19817e-07
Wipf3	1.20131	9.3102e-22	Stra6	-1.47097	1.68056e-27	Tnfrsf12a	-1.89148	6.24845e-54
Thap3	1.19884	1.11563e-16	Capn8	-1.47116	1.2074e-50	Fam178b	-1.89151	7.9491e-05
Tubb2b	1.19871	3.36886e-05	Foxe1	-1.47561	2.04661e-137	AABR07033745.1	-1.89193	0.0199848
Ndufb10	1.19759	1.59677e-97	Sphk1	-1.4759	8.38231e-52	Ptch2	-1.8952	9.70925e-307
Slc37a4	1.19755	5.08173e-79	AABR07062800.1	-1.47851	1.63605e-05	Tmem64	-1.90664	4.33879e-49
Cenpt	1.19739	4.25819e-06	LOC100363452	-1.48026	5.56541e-187	Lhcgr	-1.91151	0.000167152
Zfp612	1.19704	8.03662e-15	Slain1	-1.48071	6.97853e-08	Slc13a5	-1.91531	2.95692e-05
AABR07003537.1	1.19567	0.00340979	Pacsin1	-1.48145	5.19769e-05	Bglap	-1.93365	0.0071879
Fundc2	1.19562	6.55208e-31	Phlda2	-1.48417	1.10414e-05	Oas3	-1.94517	1.63036e-07
Xkr5	1.19366	0.00410628	Abcg5	-1.48431	4.37256e-07	Corin	-1.94809	4.7688e-09
Slc9a7	1.19214	0.0105202	Tbc1d30	-1.48447	7.04274e-12	Stra6	-1.95096	3.92361e-37
Rab3a	1.19145	3.01598e-10	Gpr15	-1.48466	0.023729	Amer2	-1.95102	0.000160508
Leng1	1.19136	3.04121e-06	Caly	-1.4904	0.000740013	Fzd5	-1.95183	7.56378e-40
Cep126	1.19013	0.00179637	Pcsk2	-1.49188	0.00015678	AABR07071195.1	-1.95795	0.0231074
Rad51ap1	1.1901	1.47298e-05	LOC500877	-1.49221	4.82623e-05	Edn2	-1.95822	6.38036e-07
Phka1	1.18966	4.62374e-43	AABR07031526.1	-1.49361	9.54793e-14	Mtcl1	-1.9687	4.96685e-36
Nkain1	1.18908	0.00184921	Apol9a	-1.49994	1.64998e-43	AABR07044354.1	-1.97099	0.0125296
Mttp	1.1888	0.00114324	Slc22a20	-1.49999	0.0117017	Prtg	-1.97191	9.92671e-06
Rad54l	1.18829	0.000293471	Ncr3	-1.50032	0.00839322	Ddx58	-1.97582	1.50955e-23
Dpf3	1.188	0.00265636	Trnp1	-1.50488	0.000236786	Asb9	-1.97596	3.19875e-09
Rhobtb3	1.18776	6.02966e-42	AC129365.1	-1.50803	4.97698e-09	Dclk2	-1.9788	2.22293e-30
Cd151	1.18765	0.00716984	Siglec15	-1.51395	0.0102732	AABR07013729.1	-1.98663	0.0138993
Pmp22	1.18724	9.27661e-188	St6galnac1	-1.51439	0.000105263	Casp6	-1.99152	0.00318416
Podxl2	1.18718	2.0142e-16	LOC100910979	-1.52228	0.000684298	Cdhr5	-1.99364	4.44597e-07
AABR07028488.1	1.18617	7.86297e-43	Ptgds	-1.52487	1.71555e-06	Chst13	-1.99365	2.51904e-05
Bves	1.18585	1.97415e-12	Myrf	-1.52724	2.32926e-27	Hsh2d	-1.99779	2.02046e-11
Rrm2	1.18574	1.75674e-09	Fzd5	-1.5282	1.11634e-52	Pou5f1	-2.00273	0.00749817
Ptx3	1.18565	1.13004e-05	Upk1b	-1.53169	2.56557e-65	AABR07067031.2	-2.01008	0.00297334
Map10	1.18424	0.00172534	Rpl35a	-1.5395	3.36167e-10	Edar	-2.01151	1.19099e-22
Gramd1b	1.1841	1.25415e-09	LOC108348062	-1.54013	0.00670266	Myh7	-2.02032	5.79926e-17
AABR07069282.1	1.1833	0.00783259	Efhd1	-1.5419	1.01947e-67	Wnt11	-2.0243	4.07145e-72
Nog	1.18321	0.000781867	Nr1d1	-1.54386	2.63192e-97	Apol9a	-2.03005	1.67211e-109
Svil	1.18301	1.93106e-153	AABR07021573.2	-1.54684	0.00103995	Tsen34	-2.03119	0.00938102
Rtn1	1.183	2.57938e-08	Slc30a1	-1.55006	1.2499e-261	AABR07027753.2	-2.03305	0.00507043
Dusp23	1.18276	1.45301e-05	Plcxd2	-1.5516	2.45523e-09	Myrf	-2.03592	1.60897e-28
Gfap	1.18224	0.00820932	Rnase1l1	-1.55166	6.3095e-07	Fer1l6	-2.03746	1.09965e-06
Obsl1	1.18177	1.36925e-57	Slc4a1	-1.55187	1.57818e-15	AABR07039307.1	-2.06592	0.00385084
Mettl22	1.18028	1.26715e-28	Atp6v0d2	-1.55517	0.00666004	Pacsin1	-2.07209	6.07486e-07
Smoc2	1.17935	1.30558e-80	Csn1s1	-1.5556	0	AABR07030094.1	-2.07319	0.0246439
Sema5b	1.17907	0.000125874	Slc7a8	-1.55589	0	Kcnj4	-2.07412	0.000711599
Mapk4	1.17882	0.000138257	Defb1	-1.55642	2.66305e-15	Prtn3	-2.0865	0.00150685
Tfdp2	1.17794	6.48584e-10	Ovol1	-1.56058	4.1835e-275	Pitrm1	-2.08684	0
Prkab2	1.17789	1.08834e-67	Mc5r	-1.56159	1.3396e-07	Msi1	-2.0872	6.65816e-34
Cxcl14	1.17728	2.25013e-195	Tm4sf4	-1.56703	0.000131204	LOC108348114	-2.09089	0.00810432
Brip1	1.17695	5.38375e-05	Kcnq1	-1.57076	3.04833e-09	LOC108351703	-2.09262	0.00368374
Bdkrb2	1.1762	4.57554e-15	LOC100912604	-1.57239	6.33439e-06	Tmc3	-2.0954	1.30088e-07
Map2k6	1.1759	1.08886e-17	Mgst3	-1.57402	2.10423e-147	Rnase12	-2.10349	3.91421e-05
Dennd6b	1.17445	9.69243e-07	RGD1305184	-1.57671	0.0183779	Fbln7	-2.10801	3.09602e-16
Fzd10	1.17439	5.31136e-17	Trh	-1.5769	1.19129e-07	Slc38a3	-2.11514	7.13186e-74
Sdhc	1.17417	3.67636e-127	NEWGENE_2134	-1.57699	1.30157e-15	Tcp11	-2.12365	8.28673e-09
AABR07051518.1	1.17412	0.00179117	Ptger4	-1.58201	1.77363e-28	LOC103690018	-2.12641	0.00667717
Samd4a	1.17392	6.60973e-08	Vgll2	-1.58603	2.45015e-07	LOC102555392	-2.13089	0.000397485
Slc16a12	1.17238	5.85722e-06	LOC691418	-1.58788	5.18588e-10	AABR07062800.1	-2.13702	1.20078e-07
Tpm3	1.17002	1.28006e-119	Lrrc15	-1.58937	1.36002e-149	LOC108352134	-2.13953	0.00947438
Enho	1.1695	0.000112111	AABR07049516.1	-1.59021	1.10788e-133	AABR07046635.1	-2.14251	0.00158009
Park7	1.16925	5.21023e-130	Acan	-1.59439	3.39381e-11	AABR07051376.2	-2.14365	0.0143122
Snai3	1.16895	0.0131478	Cxcl17	-1.60146	0.000304104	Uba7	-2.14646	5.17776e-53
Paqr9	1.16889	0.0017834	Ecel1	-1.60222	3.64719e-13	LOC102554813	-2.14798	3.21869e-05
Spry4	1.16778	1.36444e-12	Mpig6b	-1.60562	0.000160654	Gprc5a	-2.14842	4.36318e-15
Sgcb	1.16694	4.31223e-116	Theg	-1.60908	0.000676754	AABR07033465.1	-2.14969	0.000275649
Fam78a	1.16675	0.00157986	MAST1	-1.60998	0.000842948	Ifi44	-2.15716	1.72732e-270
RGD1302996	1.16645	2.6698e-15	LOC100360413	-1.61255	2.04332e-07	AABR07005779.3	-2.15784	0.000594317
Trib2	1.16588	4.40162e-23	Spink7	-1.61358	3.88702e-20	Fam83c	-2.17396	1.62482e-142
Hoxd13	1.16537	0.00139217	Nudt10	-1.61747	3.35465e-05	Notum	-2.18409	2.25013e-41
Agap2	1.16507	0.00011259	Ass1	-1.62073	4.65172e-55	Tm4sf4	-2.20807	1.30037e-06
Frmd3	1.16453	0.00694205	Serpina9	-1.62671	2.62677e-10	Ms4a6e	-2.21281	0.0111259
Syt17	1.16431	0.00551995	Cldn4	-1.62672	0	Spsb4	-2.21917	1.37251e-40
Akr1b1	1.16399	6.31409e-86	LOC102555453	-1.62854	7.53927e-114	Gpr156	-2.22224	2.10807e-08
Coq8a	1.1638	7.8369e-148	AABR07061378.1	-1.63163	1.13618e-08	AC141220.1	-2.22562	0.0012832
Mcm6	1.16365	2.18361e-20	Otof	-1.63288	0.00103036	Trh	-2.23035	3.64828e-08
Ticrr	1.16363	1.08297e-05	Gjb6	-1.63339	4.11705e-25	Wnt10b	-2.23275	2.9064e-41
Gnao1	1.16355	8.34518e-05	Pip5k1b	-1.63455	1.81083e-09	Batf2	-2.24227	0.0026175
Pcdh12	1.16289	9.82646e-10	Nfs1	-1.64053	0.0149168	Nat8f5	-2.24371	7.67241e-10
Cdc7	1.16242	1.11506e-06	RGD1559459	-1.64954	0.0112836	Igh-6	-2.24485	0.0013027
Hmgb2l1	1.1623	5.21829e-09	Psmb8	-1.65096	9.85287e-17	LOC100909605	-2.24582	1.85946e-08
Gpihbp1	1.16214	6.7018e-11	NEWGENE_620180	-1.65281	1.32735e-69	Macc1	-2.24838	9.27547e-56
B3galnt2	1.16205	2.59552e-73	Celf5	-1.65574	6.31029e-08	Ankrd63	-2.24868	0.00177433
Skp2	1.16188	1.02863e-07	RT1-S3	-1.6581	2.84439e-267	AABR07009743.1	-2.27075	0.00145361
Il11	1.16178	0.00724927	Lao1	-1.65965	6.80393e-08	Ifi44l	-2.27738	8.96586e-24
Agl	1.16119	2.75694e-152	Lgals4	-1.66138	0.00215193	Arg1	-2.2845	2.43583e-32
Nqo2	1.16114	3.39976e-05	Tecta	-1.66269	3.23372e-09	Lgals3bp	-2.29691	0
Cep85	1.16076	1.7918e-54	Arg1	-1.66325	7.16869e-32	AABR07001382.2	-2.29723	0.000141476
Iqgap3	1.16029	9.78128e-13	Procr	-1.66379	2.16024e-97	Cxcl13	-2.30621	1.37757e-32
Kcnd3	1.1596	0.00401835	Fads3	-1.66489	2.50522e-134	Fam3b	-2.31125	3.33738e-11
Mapt	1.15949	0.027223	Pitrm1	-1.66509	2.57053e-271	Tnks2	-2.31829	0.00871391
Adamts9	1.15902	5.72699e-20	Mt-nd3	-1.67067	5.55622e-299	Usp18	-2.31987	9.23586e-113
Mrm3	1.15573	5.4121e-08	Rab19	-1.67629	1.74933e-06	Lgals9	-2.32085	1.47826e-162
AABR07029613.1	1.15555	0.00187862	Nppc	-1.68312	3.28608e-07	Slc30a1	-2.32683	0
Polr3k	1.15427	7.78804e-27	Cbln1	-1.68703	1.35223e-06	Gng4	-2.32926	7.60072e-10
Nsl1	1.15391	0.000108463	AABR07013747.2	-1.69142	0.0245258	Rtkn2	-2.33847	3.06096e-16
Lcat	1.15318	7.11767e-17	AABR07034657.1	-1.69381	2.2163e-05	Dlx4	-2.34209	4.60727e-12
Cdc42ep2	1.15288	9.74449e-18	AABR07026805.1	-1.694	5.67236e-05	Gabra4	-2.3434	1.93515e-27
AABR07049695.3	1.15261	0.00638036	Slamf1	-1.69406	0.000347279	Spaca3	-2.34662	0.00590615
Adamts1	1.15207	6.65401e-28	Slc13a5	-1.69471	8.11738e-06	Slc14a2	-2.3522	0.000594072
Kctd7	1.15204	0.00159992	Msx2	-1.70353	0	Trpm5	-2.35385	0.00176989
Ptges3l	1.15174	4.50453e-10	LOC100910915	-1.70403	0.0120616	RGD1565462	-2.35714	5.19732e-16
Il27ra	1.15102	0.018292	Rnf212	-1.70804	0.00541549	Gng11	-2.36073	0.000697453
Cyb5r1	1.1508	1.45369e-61	Dlx3	-1.70938	0	Golga7b	-2.36241	0
Kcna1	1.15034	0.00136685	Gsx2	-1.71071	0.0089637	Gbp6	-2.36303	3.50521e-12
Fst	1.15021	4.39484e-07	AABR07039133.2	-1.71148	1.71344e-06	AC109542.1	-2.37069	0.0157752
Dcaf6	1.14997	1.2072e-90	Sprr1b	-1.7142	2.34108e-05	Wnt3a	-2.37105	1.38732e-17
Ndufa13	1.1499	6.31621e-77	Cyp2f4	-1.71854	3.70742e-05	Siglec1	-2.37381	1.84039e-43
Tbc1d1	1.14961	4.87182e-66	Insrr	-1.72179	0.00234938	Slain1	-2.38079	3.49732e-13
Cdca2	1.14943	8.214e-08	LOC108349682	-1.72237	1.17053e-09	Sftpb	-2.38816	0.00328671
Sapcd2	1.14939	1.05794e-05	Tubb2a	-1.72351	1.67474e-22	AABR07070078.1	-2.39101	2.38474e-07
Chn1	1.14846	2.9523e-08	Trpm5	-1.72425	0.000296052	LOC108348103	-2.40558	0.00649963
Pllp	1.14844	2.02524e-06	Ccdc142	-1.72425	0.0210618	Otof	-2.41036	4.39439e-09
Spc25	1.14762	1.66331e-07	Prtg	-1.728	8.10234e-08	C6	-2.41498	2.01283e-16
AABR07072096.1	1.14762	0.0119938	AABR07070078.1	-1.73388	4.73978e-06	Sp6	-2.41661	0
Grb14	1.14756	1.35583e-06	Il11	-1.73729	0.000914477	Nrcam	-2.41953	3.10614e-15
Uhrf1	1.14748	3.17244e-19	Fam3b	-1.74361	2.10926e-06	Gpa33	-2.42791	0.000572354
Cmtm5	1.14724	0.00102641	Oas3	-1.74642	1.03027e-07	Zp2	-2.43273	1.97932e-08
Cep41	1.14695	1.83462e-05	Cemip	-1.74885	7.09667e-07	AABR07013747.2	-2.43786	0.0219878
Mcm10	1.14679	5.27227e-06	Bag5	-1.75132	9.63002e-05	Ttc36	-2.43972	9.09312e-13
Cenpu	1.14655	0.000100778	Nrg1	-1.75472	3.12504e-10	AABR07001592.2	-2.4401	0.0110499
Fam227b	1.14606	0.00734796	Coa8	-1.75508	0.0162301	Dlx2	-2.44014	3.54793e-47
Fen1	1.14572	2.91317e-10	Ly6g6c	-1.75674	0	Ect2l	-2.44267	1.34281e-05
Fsd1l	1.14564	0.000144879	Slamf9	-1.7647	5.73127e-08	Mycn	-2.44467	4.78409e-147
Mtus1	1.14503	3.57517e-125	Slc38a3	-1.76497	4.55072e-59	Serpina11	-2.44538	1.75845e-123
Parp3	1.14472	3.77348e-26	Smim31	-1.7684	0.00253705	LOC685699	-2.4456	0.0199442
Synpo	1.1445	4.25306e-33	AABR07056636.1	-1.76946	0.00220755	AABR07030351.1	-2.44915	0.0111816
Wfs1	1.14428	3.27139e-27	Dok4	-1.77035	1.61083e-79	MGC108823	-2.4509	6.83158e-15
AABR07042903.1	1.14403	0.00279767	Ifi27	-1.77057	0	AABR07071210.2	-2.46017	6.48782e-06
Fh	1.14265	3.21226e-83	AABR07048308.2	-1.7722	3.32842e-10	AC110474.1	-2.46747	0.0124453
Dll4	1.14204	2.98544e-07	Fam83c	-1.77293	9.36603e-102	AABR07072340.1	-2.48854	0.000187551
Adgrb2	1.14156	0.00014027	LOC100362366	-1.77418	1.27134e-19	Lrrc15	-2.50349	1.51928e-102
Lrrc74b	1.14093	0.0174924	Rasl11a	-1.77476	1.44571e-11	AC098547.1	-2.5041	0.000193833
Grik2	1.13992	0.0017896	S100a7l2	-1.77479	9.37209e-09	Chchd10	-2.51289	9.02012e-05
Meox2	1.13987	1.97287e-36	LOC100910143	-1.77612	0.00310706	AABR07060293.1	-2.52148	0.00920946
Tox	1.13971	7.73316e-05	Gzma	-1.77673	0.000478538	Slco1a2	-2.52734	6.36551e-15
Troap	1.13897	1.57556e-07	AABR07058519.1	-1.77924	0.000510703	Gspt1	-2.52819	3.07638e-31
Arhgap19	1.13884	7.04927e-15	RT1-T24-3	-1.78098	8.55648e-63	Kcnk6	-2.52841	0.00934325
Angpt2	1.13845	7.08884e-21	Gsdma	-1.78426	0	Ccdc155	-2.52875	2.65791e-21
Ctxn3	1.13805	8.91439e-05	Sct	-1.78435	0.000281221	Krt75	-2.53521	0
Sbk1	1.13797	0.0168114	Nhlh1	-1.78436	2.97723e-05	AC135822.4	-2.53597	0.0100542
Akr1b8	1.13747	9.2563e-19	Cdkl3	-1.78488	3.42841e-05	LOC100910979	-2.53688	1.43401e-08
Btrc	1.13605	1.30596e-30	Baiap2l2	-1.78539	3.17019e-10	Tdrd6	-2.53828	1.92971e-09
Dapk2	1.13421	2.58029e-24	Gpha2	-1.78992	0.00166651	AC117058.1	-2.5444	0.000439428
Pcyox1l	1.1334	2.00499e-05	Uchl3	-1.79144	0.0114044	AABR07030729.1	-2.5616	2.4202e-05
Kcnab1	1.13182	5.57551e-07	Chst4	-1.79906	4.65422e-05	Pnoc	-2.56524	1.03053e-08
Tafa5	1.13174	0.0094804	LOC100361920	-1.79935	0.0101883	Sfxn2	-2.56787	0.000310409
Gins2	1.12991	0.000777995	Relt	-1.80051	4.33783e-17	Cdh26	-2.57496	1.75395e-07
Pde10a	1.12981	0.00374527	Gcnt3	-1.80225	4.14871e-05	LOC102547897	-2.58103	9.08116e-33
Gli1	1.12717	4.21902e-11	Hsd17b14	-1.8076	3.32681e-127	Dusp2	-2.58285	1.30643e-87
Calm2	1.1263	2.74991e-69	Crym	-1.81297	0	AC119007.4	-2.58476	3.42145e-05
Ggt7	1.12575	0.0250606	Krt84	-1.81683	0.000370946	Elf5	-2.58652	2.34383e-38
Mal	1.12555	2.64911e-33	Vtcn1	-1.82484	6.35584e-24	Myoc	-2.58744	1.43624e-57
Rai2	1.12509	3.42847e-11	Fbln7	-1.82606	1.09452e-11	Trpm1	-2.58853	1.99022e-13
Gnas	1.12449	8.35834e-157	Hoxc13	-1.82746	1.53894e-189	Cysltr2	-2.59615	6.85032e-05
Wdr66	1.12444	0.00538529	Rspo4	-1.8281	7.64448e-08	Foxn1	-2.60061	2.51589e-157
Gabbr2	1.12443	0.0259084	Npffr2	-1.82888	0.0251856	Tdh	-2.60138	2.55254e-14
Ngfr	1.12335	1.38812e-08	Rpl36	-1.83548	0	Samd5	-2.60407	1.34818e-78
Sgo2	1.12307	3.77217e-17	Ccl11	-1.83599	1.45696e-22	Zbp1	-2.6108	5.30669e-14
Slc29a4	1.12297	0.025814	AABR07004269.6	-1.83619	0.00365994	Ccdc151	-2.61358	1.03686e-09
Uqcc2	1.12254	4.83238e-15	Msln	-1.83747	1.15791e-05	LOC100912272	-2.61805	0.000891843
AABR07052585.1	1.12175	0.000329038	AABR07058124.4	-1.8375	6.13453e-09	Smim38	-2.61838	2.96865e-12
AABR07017145.2	1.12091	0.0111131	Gabrp	-1.84728	3.13416e-62	AABR07044322.1	-2.61861	8.08157e-09
Sema6d	1.1206	3.56294e-33	Dnase1l2	-1.84996	1.15246e-38	H2ac21	-2.6198	0.00598037
St6galnac3	1.11924	0.00157931	Usp18	-1.86066	9.23808e-39	Lef1	-2.64665	0
Hsd11b1	1.1189	2.00541e-22	Cbr1	-1.86511	0.000114152	AC120486.9	-2.65032	3.52508e-12
Prag1	1.11779	1.91953e-16	AC098008.1	-1.86546	0.0112946	Rnf180	-2.65132	9.90632e-43
Nefm	1.11695	0.00520824	Zfp385c	-1.86667	4.1196e-07	Atf7ip2	-2.65746	4.98976e-07
Chst5	1.11669	0.00816819	NEWGENE_1308196	-1.87422	0.00921256	Hand1	-2.66543	0.000118338
P2ry2	1.11648	4.60481e-09	AABR07048439.1	-1.89226	6.48869e-06	AABR07021930.1	-2.6667	0.000903361
LOC100363268	1.11573	0.0248768	Krt20	-1.89685	0.0170996	AABR07001010.1	-2.66688	0.0120555
Ppargc1b	1.11567	5.06395e-05	Nudt11	-1.90158	0.00136402	Etv3l	-2.67039	2.81412e-05
Dysf	1.11499	7.64494e-64	AABR07064503.1	-1.90579	0.000310423	Ecel1	-2.6753	1.95039e-20
Angptl4	1.11481	2.03411e-46	Klk14	-1.90843	0.00645131	Vstm5	-2.68294	4.03687e-11
Igsf11	1.11456	0.000289893	Sstr4	-1.91222	0.000462613	Slc4a1	-2.70339	5.88481e-22
Ybx1-ps3	1.1144	4.67729e-05	Dclk3	-1.91485	2.00458e-100	Herc6	-2.71529	1.12392e-118
Nr4a3	1.11387	0.00584788	Fbxo16	-1.91936	1.45487e-05	RT1-T24-3	-2.73763	4.5232e-208
Col9a2	1.11372	0.0147282	H2bc9	-1.9195	0.00050846	AABR07069913.1	-2.75472	0.0077599
Vldlr	1.11343	2.88027e-55	AABR07033987.1	-1.92439	0.00425242	AABR07028511.1	-2.7557	0.0249325
Map3k14	1.11333	1.59488e-07	Marchf10	-1.92584	0.000242768	Th	-2.77326	3.44019e-06
Klhdc3	1.11314	4.6678e-99	Ccl4	-1.9308	0.00972872	Nppc	-2.7926	1.17651e-16
Ablim3	1.1126	3.64372e-10	Nat8f4	-1.93315	0.0100881	Lman1l	-2.81842	0.000154901
Cavin2	1.11115	4.3821e-66	Coa8	-1.93352	0.00983845	Lzts1	-2.82017	2.78668e-249
Plekhg2	1.11101	2.89284e-52	Prss53	-1.93561	3.98037e-209	Dhx58	-2.82666	5.7102e-53
Pdha1	1.11052	1.07679e-176	Acy3	-1.93813	4.08332e-69	Il10	-2.83932	0.000435333
Banp	1.11005	8.39423e-15	RGD1308564	-1.94002	2.33706e-70	Prss35	-2.84253	1.81781e-27
Ndufb3	1.11003	2.71206e-76	Tent5b	-1.94107	1.10252e-258	Oasl2	-2.84598	2.92594e-87
Kcnmb2	1.10968	0.0257952	Sp6	-1.95191	0	AABR07032328.1	-2.87385	0.00820352
Ubac1	1.10964	2.05973e-86	LOC691670	-1.95391	0.0117061	Samd9	-2.87456	6.98611e-203
Hpn	1.10846	0.00751977	RT1-DMb	-1.96205	0.00431101	Sct	-2.89176	2.82204e-08
Atp5me	1.10826	6.78754e-46	Slc14a2	-1.96413	0.000329459	Cga	-2.91002	0.000739559
Gpd2	1.10805	1.69118e-18	RT1-CE10	-1.97244	1.32989e-93	AABR07018078.1	-2.91622	2.87665e-31
Fhod1	1.10801	1.0252e-29	Acsm3	-1.98033	9.61225e-86	LOC108348139	-2.92302	0.000264567
Dbn1	1.10732	2.4632e-64	Aknad1	-1.98372	2.41694e-09	Nxf2	-2.93228	2.47295e-06
Spc24	1.10719	0.000129636	Ly6l	-1.98926	0.000378097	RGD1563601	-2.93692	1.16387e-15
Ndufa3	1.10451	1.85364e-09	Dusp2	-1.99601	1.02172e-77	AC111804.1	-2.95131	0.0192358
Pcp4l1	1.1024	6.84346e-07	Upp1	-1.99909	3.12457e-50	Hmgb3	-2.96549	2.73279e-09
Fbxl7	1.10207	1.96278e-06	Gpx2	-2.00116	6.57256e-79	LOC100364500	-2.97017	1.38455e-24
Tubb6	1.10186	4.95526e-49	Tmem64	-2.00243	5.38163e-68	Ctse	-2.97886	1.17903e-137
Tmeff1	1.10183	0.00118724	Aim2	-2.00902	1.31815e-05	Hephl1	-2.98212	1.15268e-107
Pptc7	1.10176	4.02513e-75	RGD1564606	-2.0095	2.28629e-19	AABR07033236.1	-3.01112	2.09055e-14
Gpc3	1.1017	1.55562e-49	LOC108348294	-2.01307	1.10267e-07	Camk1g	-3.0174	7.26258e-07
Exoc3l4	1.10169	0.0028139	Ppp2r2c	-2.01436	0.0048135	RGD1563818	-3.01933	0.00344376
Vat1l	1.10112	0.000517373	Cpb1	-2.02853	0.00383171	Nim1k	-3.03038	3.49338e-24
Clspn	1.10053	9.44133e-05	Corin	-2.03314	6.16337e-13	AABR07018459.1	-3.03113	0.000539183
AABR07002683.1	1.09996	0.000220922	Cdh26	-2.03844	0.000858185	Efhd1	-3.03323	1.339e-223
Wscd1	1.09975	0.00294662	Krt28	-2.0407	0	AABR07044420.2	-3.03688	1.81939e-19
Alas2	1.09837	8.98334e-05	AC131411.2	-2.04119	0.0172526	Serpina9	-3.04307	8.29839e-28
Tcaf1	1.09823	1.12548e-11	LOC102552651	-2.04433	0.00427694	Cbln1	-3.04523	5.50338e-13
Sipa1	1.09765	3.5758e-40	Vil1	-2.04827	5.7328e-07	Theg	-3.05004	5.98414e-05
Sptb	1.09732	1.0223e-49	NEWGENE_2324572	-2.04945	5.51026e-104	Dclk3	-3.0514	1.09942e-157
Ccnf	1.09702	1.87997e-07	Ewsr1	-2.0499	1.05524e-08	Gbp4	-3.05797	6.70376e-22
Ryr3	1.0956	6.47592e-05	Lgals3bp	-2.05037	0	AABR07021804.1	-3.05952	2.64108e-11
Kcnq5	1.09512	6.64707e-10	LOC292543	-2.05213	1.60309e-10	Polr2h	-3.07361	0.0170992
Emid1	1.09357	0.00013647	Dmgdh	-2.05283	0.00030233	Shh	-3.07815	3.05111e-126
Fabp3	1.0933	8.51847e-69	LOC102547897	-2.06587	3.09127e-28	Cpm	-3.0796	0
Atxn7l2	1.09277	9.2796e-09	Mpped1	-2.06624	4.1407e-08	Fgf5	-3.08201	3.01497e-18
Mdh2	1.09211	4.41129e-156	LOC103690354	-2.07718	2.37004e-08	AC093995.1	-3.08796	0.00460821
AABR07058934.1	1.09191	0.0210402	Serpina11	-2.07743	1.30573e-112	LOC680442	-3.08833	0.000110485
Polq	1.09172	0.00105847	Oasl2	-2.07905	2.07938e-33	Faim	-3.08938	0.0142013
Fermt2	1.09124	3.77304e-114	Sfta2	-2.08596	0.000884678	Dlx1	-3.09839	1.1435e-49
Ush1c	1.09099	0.0108931	Calcoco1	-2.08758	0.00354998	AABR07025272.1	-3.10168	7.86195e-06
Pole	1.09003	3.44865e-11	AABR07002805.1	-2.09187	3.13716e-16	AC094636.1	-3.10525	2.19251e-05
Edn3	1.08989	0.00526843	Yif1b	-2.09265	0.000292402	LOC108348320	-3.11845	0.0213806
Cox10	1.08834	9.83861e-16	Slc9a2	-2.12396	5.9159e-19	Oasl	-3.12243	3.03915e-37
Tacr3	1.08773	0.0208304	AABR07061848.1	-2.12578	7.42166e-05	Kcng2	-3.12637	1.61265e-37
Bod1	1.08572	2.43474e-38	LOC108348072	-2.13206	0.012216	Oas1e	-3.13651	3.28947e-07
Ccdc85a	1.08547	0.0235357	Rsph14	-2.1374	3.12923e-05	AC141344.2	-3.13963	0.0206699
RGD1561916	1.08471	0.00537173	Nppa	-2.14191	1.62419e-06	Sowaha	-3.13969	5.03337e-19
Ubl4a	1.08405	1.31796e-47	Ttc36	-2.14678	2.03688e-06	AABR07031674.3	-3.1436	0.013471
Mrap	1.08374	0.0027106	AABR07044441.1	-2.14819	0.00103787	Msx1	-3.15233	2.27731e-184
Zfp579	1.08367	9.15457e-17	AABR07025140.1	-2.15555	3.69611e-13	Ifi27l2b	-3.17674	0
Sap30	1.08339	4.1373e-06	AABR07052519.1	-2.16022	3.81601e-27	LOC292543	-3.19544	5.12683e-19
Ndufaf2	1.08311	4.6879e-05	Mcoln3	-2.17625	4.61711e-07	RT1-N2	-3.2022	1.13349e-36
Qdpr	1.08299	7.90197e-29	MGC94199	-2.17717	0.0041338	Dlx3	-3.20364	0
Mrpl15	1.08296	4.14506e-61	Foxn1	-2.18087	2.23014e-173	Cxcl10	-3.22064	3.01489e-29
Fkbp3	1.08294	6.10765e-112	AABR07047219.1	-2.18099	3.4532e-08	LOC102556447	-3.23031	0.000943233
Limch1	1.08247	1.9688e-27	AABR07071813.1	-2.1825	0.0141374	Tlx3	-3.24036	4.68782e-05
Smco1	1.08218	0.0165102	AC141169.2	-2.18327	0.00575645	RGD1308065	-3.24519	6.15155e-10
Alpk2	1.08176	1.30578e-11	Commd5	-2.18383	0.000125002	AABR07019387.3	-3.27394	0.0134641
Dusp3	1.08074	5.78617e-77	Znrf4	-2.19236	0.000110532	Inca1	-3.31531	3.06389e-07
Fgfrl1	1.08026	1.81212e-12	Atp13a4	-2.20113	3.04998e-24	AABR07065173.1	-3.326	5.09103e-06
Tspan7	1.08015	1.76335e-45	AABR07039446.1	-2.20402	0.000270472	RT1-T24-1	-3.34077	7.07958e-26
Nfasc	1.07966	7.84682e-05	Slco1a2	-2.21743	7.48672e-13	Rspo2	-3.34297	1.52049e-07
Susd5	1.07894	0.0174918	Slc22a1	-2.21905	2.12916e-08	AABR07059002.1	-3.34796	7.78019e-23
Cel	1.07868	0.0240564	Krt75	-2.22141	0	Il5	-3.39171	0.00327276
Tril	1.07833	5.18522e-30	AABR07030473.1	-2.22352	0.00137903	Aim2	-3.41677	3.01786e-13
RGD1562690	1.07791	7.00196e-16	LOC108348130	-2.2404	3.39694e-07	Dnajc6	-3.41846	1.74891e-27
Tspan15	1.07782	0.000896986	Ppp1r35	-2.2431	0.0107271	Senp5	-3.44768	1.39253e-05
Top2a	1.07755	1.61285e-77	Fam83e	-2.2556	1.0208e-06	Kng1	-3.44785	0
Sbk3	1.07754	0.00108977	AABR07018326.1	-2.26601	0.00386867	Tesc	-3.44915	6.43329e-37
Cxcr4	1.07717	6.45961e-06	S100a8	-2.26959	1.12315e-14	Timm17b	-3.46198	0.00049671
Mtmr7	1.07681	0.00734595	AABR07067456.1	-2.27152	0.0243247	AABR07068046.1	-3.47011	1.70042e-05
Ugp2	1.07661	4.71672e-87	Serpina1	-2.27448	1.78137e-151	Kb15	-3.49168	1.66813e-16
Lrrc71	1.07624	0.00218963	Glb1l2	-2.28974	2.05243e-46	Srms	-3.50195	3.38904e-227
Gper1	1.07543	0.00416403	Myoc	-2.29531	9.25916e-38	Apoc2	-3.50239	1.05323e-07
Rdh14	1.07528	9.166e-12	Serinc2	-2.29749	0	AABR07061261.2	-3.52948	4.47951e-05
Cenph	1.07507	0.000183137	Elf5	-2.3003	1.87372e-63	AABR07012039.1	-3.54777	0.00911956
Slc25a33	1.07504	1.52128e-05	Dhx58	-2.30615	1.71813e-31	AABR07002893.1	-3.54957	8.06324e-11
Septin4	1.07425	2.20942e-29	Srms	-2.30628	1.60176e-99	Hoxc13	-3.57618	1.30173e-249
Fhod3	1.07364	1.8032e-39	Kcnk16	-2.30852	0.000194656	Clvs2	-3.58637	1.30985e-10
Sez6l2	1.07272	0.00811414	AC128901.1	-2.33785	5.05824e-16	NEWGENE_1310561	-3.59365	0.00474056
Armcx3	1.07262	2.03121e-39	AABR07000292.1	-2.35124	0.00307337	Bambi	-3.60085	9.61933e-235
Tssk4	1.07184	0.0187595	Gjb2	-2.35661	0	Rtp4	-3.6087	6.42022e-222
Rgs4	1.07152	5.67125e-38	Smim38	-2.36081	4.30422e-29	AABR07059527.1	-3.6138	0.00219606
Pcbp4	1.07076	1.76571e-42	Fam178b	-2.36935	1.28497e-07	Slc10a2	-3.63515	1.41478e-10
Ppara	1.06998	0.00944354	RGD1309362	-2.37078	9.80339e-10	Msx2	-3.64475	0
G6pc3	1.06945	1.17378e-15	AABR07044752.1	-2.37858	0.00752766	AABR07025140.1	-3.64754	1.4546e-34
Hccs	1.06938	2.44892e-15	Nim1k	-2.38204	4.87973e-15	Cldn20	-3.65185	2.25459e-07
Kif22	1.06883	5.12585e-20	Ifit3	-2.39416	3.67832e-22	Rsad2	-3.65239	3.71927e-89
Ddias	1.06875	0.000945517	Tubb2b	-2.40562	1.07099e-22	Pinlyp	-3.65318	0
Cyc1	1.06771	4.82788e-116	Pou5f1	-2.40889	1.42697e-07	RGD1560028	-3.65353	3.64429e-05
Foxm1	1.06652	5.1935e-11	Oasl	-2.41139	2.24374e-19	Asphd2	-3.6682	4.18666e-11
Tmem255b	1.06645	0.000128198	Krt35	-2.41151	0	Klra5	-3.66862	7.24967e-05
Rasgrp2	1.06599	4.35748e-06	Apoc2	-2.41819	6.74944e-06	Nppb	-3.68902	1.1004e-15
Gja3	1.0656	0.00439371	Zbp1	-2.42246	1.95421e-13	AABR07059024.1	-3.69787	0.00480032
Mrps27	1.06531	1.47215e-24	LOC108348111	-2.42911	0.00132751	Fam71b	-3.70099	4.25425e-11
S1pr1	1.06515	1.44647e-38	Scg5	-2.43046	4.92773e-19	AABR07029260.1	-3.72133	0.000366596
Gcsh	1.0646	9.33259e-17	Rnf222	-2.4544	1.75317e-106	Hoxc12	-3.7245	0.000119091
Cyp27b1	1.0643	0.00718882	LOC103694853	-2.45641	0.000112519	Slc9a2	-3.75045	6.95192e-29
Ipo13	1.06416	2.07664e-77	Rpl7a	-2.46097	7.01711e-57	Fam50a	-3.76885	0.000827024
Sncaip	1.0638	0.000149473	AABR07045400.1	-2.47326	0.014892	Krtap13-2	-3.77713	6.44718e-06
Tedc2	1.06363	0.000234714	Rnf182	-2.48206	1.57109e-07	Entpd3	-3.77765	5.84538e-109
Resp18	1.06346	0.0257986	Tdh	-2.4861	3.51289e-10	Dlgap3	-3.78608	2.65481e-24
Tbc1d10c	1.06156	0.00116684	Cldn20	-2.49783	0.000263695	Lexm	-3.78651	6.19291e-07
Macroh2a2	1.0613	0.0102965	Cpm	-2.49955	0	AABR07001358.1	-3.78966	0.00466759
Egfl8	1.0609	2.80358e-23	RGD1565462	-2.50038	1.24933e-14	AABR07065429.2	-3.84961	0.00943206
Fam210a	1.05958	3.23488e-66	Etv3l	-2.50406	1.02857e-05	AABR07021008.1	-3.85089	0.000128097
Nos1	1.05948	0.000952021	Megf11	-2.50553	1.5293e-13	Vil1	-3.8526	1.01889e-14
Cxcl12	1.05944	7.1342e-101	LOC108348081	-2.54049	4.66186e-06	Chac1	-3.85844	0
LOC100359600	1.05933	0.000593513	Retnlg	-2.54087	5.65794e-06	Gjb2	-3.85989	0
Alpl	1.05868	0.000528669	Asphd2	-2.54852	6.11219e-05	LOC103690054	-3.87813	0.00063638
Tbx2	1.05766	7.0954e-05	Tac4	-2.55357	0.00481217	AABR07025745.1	-3.89671	0.000648151
Stil	1.0571	2.63158e-06	Nrcam	-2.56862	7.02098e-26	Spaca4	-3.91783	9.5044e-05
Foxc2	1.05635	0.000670272	Wap	-2.57139	1.82051e-08	LOC108348106	-3.9373	0.00422975
Kif1a	1.05582	0.000499633	AABR07016779.1	-2.57594	0.0166827	LOC103693564	-3.95213	1.00487e-07
Thoc6	1.05494	1.17615e-06	AABR07019387.1	-2.57669	0.0151916	Krt84	-3.95437	2.87083e-13
Ska3	1.05487	5.01647e-05	Rnase10	-2.57727	0.00189591	Ifit3	-3.97221	2.66332e-178
Dennd4b	1.05324	4.47422e-48	Wnt3a	-2.5802	3.74142e-23	AC132020.1	-3.97503	0.000444276
AC120807.1	1.05312	0.00352628	AC098547.1	-2.59448	0.000123241	Cyp26c1	-3.97781	2.48471e-09
Armcx6	1.05222	0.00159169	AC095078.1	-2.59824	0.00661263	AABR07053437.1	-3.97797	0.00469303
Rgs13	1.0521	0.00386929	AABR07059239.1	-2.60339	8.25044e-05	Slfn4	-4.02354	0
Prdm16	1.05189	0.000475975	Slfn4	-2.61011	6.58208e-225	Sh2d7	-4.03755	2.39041e-10
Slc38a4	1.05181	1.63038e-58	AABR07067583.1	-2.62172	0.000645318	Foxe1	-4.06594	0
Inka2	1.05157	4.48367e-31	Fgf22	-2.63351	7.23535e-22	Nupr1	-4.06985	0.000295131
Col4a2	1.05146	7.31969e-126	Mesp2	-2.63583	3.47975e-09	Capn12	-4.08666	0
Rilpl1	1.04884	4.42064e-45	Tuba1c	-2.64459	2.14353e-41	AABR07006263.1	-4.10817	0.000980452
Tox3	1.04623	0.000653694	Rnase12	-2.64923	1.00913e-06	AABR07052500.1	-4.12346	3.34775e-06
Khdrbs3	1.04478	1.57541e-05	Pou3f3	-2.64985	8.54943e-12	AABR07072841.1	-4.12639	0.00642779
AC105662.3	1.04458	0.00115509	LOC103689947	-2.64994	0.0100755	LOC103694169	-4.15116	0.00984887
Preb	1.04413	1.06119e-25	Dnajc6	-2.65264	9.94636e-27	Oas1g	-4.16072	1.43022e-17
Kcnk2	1.04412	0.000316138	Fgl1	-2.66025	4.9063e-07	Megf11	-4.21006	1.01185e-26
Kcnj8	1.04341	8.13996e-11	Bambi	-2.66786	7.04982e-146	Oas2	-4.23919	1.20001e-41
Prima1	1.04324	0.00141533	Gprc5a	-2.67262	6.06704e-20	Csdc2	-4.24618	0
Lgi4	1.04318	9.37126e-19	Kcng2	-2.6734	5.91265e-38	Dsg4	-4.27054	0
Gas2l3	1.04314	2.1413e-26	Dsg4	-2.67595	0	LOC100910237	-4.27953	3.27625e-20
Spsb4	1.04271	2.13305e-06	Tmem217	-2.70184	0.00147237	Gsg1	-4.28786	1.84351e-39
Thbs1	1.0425	6.14274e-76	Hephl1	-2.7073	2.83708e-98	AC119007.2	-4.30372	0.00182028
Rps6kl1	1.04242	0.00193591	LOC680428	-2.73371	0.000461961	Krtap31-1	-4.3091	1.76147e-07
Pik3r6	1.04229	3.79661e-06	Krtap13-2	-2.7412	0.00306655	AC142181.2	-4.33615	3.31522e-08
Dusp26	1.04187	1.00263e-06	Oas2	-2.74957	4.52745e-19	Shisal2b	-4.34287	6.86562e-06
Parpbp	1.04143	1.32583e-05	AABR07005888.2	-2.76125	0.000430446	AABR07051532.2	-4.34822	5.93461e-05
Lcn2	1.0411	5.93634e-18	LOC100911766	-2.7651	5.11045e-05	AC099183.2	-4.35544	7.3179e-11
Usp35	1.04106	0.00249326	Cd151	-2.76989	4.25618e-05	Dio3	-4.37389	1.47202e-31
Dpep3	1.03922	0.0205573	LOC100910446	-2.79968	0.00841535	AABR07030647.1	-4.38252	5.93901e-05
Cdip1	1.039	2.92291e-44	Gng4	-2.80276	4.66147e-13	Hes5	-4.38328	0.000154612
Cnmd	1.03775	0.00936277	AABR07050545.2	-2.81856	0.00108794	AABR07030443.2	-4.39172	0.000306887
Kif2c	1.03533	2.17434e-07	Snip1	-2.82069	0.000636799	LOC103693563	-4.41577	9.79022e-06
Slc25a29	1.03527	0.00178166	AABR07060133.1	-2.84863	5.05465e-06	AABR07017266.1	-4.4352	0.000513464
Sod2	1.03431	7.2075e-68	Kcne1	-2.871	1.76132e-13	Cd160	-4.46779	1.85128e-09
Mcm5	1.03418	4.71009e-11	Nat8f5	-2.89462	3.27141e-11	NEWGENE_1582994	-4.479	1.15943e-18
Dctpp1	1.0339	4.15637e-06	Krt73	-2.89963	0	Orm1	-4.50069	2.58023e-33
Htr5b	1.0327	0.0230994	AC115214.1	-2.90479	0.00168521	AABR07044362.2	-4.53436	6.75476e-05
Ndufb8	1.03174	2.9563e-105	Rnf186	-2.91883	3.74597e-06	LOC680428	-4.54024	5.22972e-08
Tsen15	1.03161	5.41833e-11	Nppb	-2.95416	2.22674e-15	AABR07044635.1	-4.56836	2.80223e-25
Cox5a	1.03091	1.51706e-94	Casp6	-2.97253	0.000382129	Krtap22-2	-4.59869	3.95408e-118
Nr4a1	1.03024	4.6045e-28	Ggt1	-2.99769	1.28437e-62	B9d1	-4.60474	0.00163507
AABR07033657.1	1.02968	0.0113647	Rtp4	-3.00579	1.36081e-87	Kcne1	-4.65147	7.1129e-14
Iqub	1.02943	0.000246792	Ifi27l2b	-3.00647	4.1388e-189	Irf7	-4.67229	0
Clybl	1.0293	0.000160147	Crnn	-3.01521	0	Fbp1	-4.69043	0
Hrob	1.02859	0.00418054	AABR07044635.1	-3.01738	1.0586e-18	Oas1a	-4.72008	9.74712e-214
Mtcl1	1.02812	3.69758e-05	Krtap31-1	-3.0279	3.30585e-05	Cldn17	-4.7332	3.79714e-25
Zbtb47	1.02781	1.15937e-19	AABR07021456.1	-3.02934	0.00152163	Frem3	-4.73332	1.38121e-30
Rflnb	1.02685	2.37762e-05	Ctse	-3.04713	2.07878e-182	AABR07067422.1	-4.74898	3.31915e-09
Crat	1.02509	7.30564e-76	Frem3	-3.05729	2.74653e-20	Krt28	-4.81893	0
Adamts4	1.02334	6.01974e-05	AABR07029260.1	-3.08788	0.000117444	Sfta2	-4.8292	1.32914e-06
Sh2d3c	1.02321	3.81487e-16	AABR07060575.1	-3.09806	0.000380006	AABR07059168.2	-4.84801	1.48181e-05
Phtf2	1.023	8.54469e-48	Nxf2	-3.10561	4.77165e-13	Pla2g2e	-4.8507	6.83076e-72
Mpp6	1.02299	1.23885e-17	LOC100911917	-3.10618	0.00502778	Mx2	-4.90608	0
Rasgrp3	1.02291	1.82019e-15	Rnase6	-3.10797	0.00269185	Krt35	-4.98452	0
Mlycd	1.0208	2.25652e-38	Dlgap3	-3.12504	2.27378e-21	Ggt1	-5.06766	2.13126e-137
Pfdn6	1.02034	6.38446e-27	Fgf5	-3.14595	1.40661e-18	AABR07016621.1	-5.07462	1.72514e-05
Hectd2	1.01997	1.24924e-20	Selenow	-3.1507	0.00145295	Stox1	-5.11399	5.62834e-45
Chst7	1.01963	0.000455044	Kng1	-3.17669	0	AABR07050017.3	-5.12751	5.62937e-34
Tcea3	1.01851	4.67565e-18	Sprr1a	-3.20636	0	Isg15	-5.15177	7.56059e-167
RGD1311744	1.01771	1.56633e-33	Krt71	-3.23388	0	LOC103692939	-5.15847	2.15973e-08
Hoxb5	1.01763	0.0153897	NEWGENE_1586233	-3.28061	0.0229645	Mx1	-5.22466	0
Gpr155	1.017	1.76108e-22	Stox1	-3.28706	2.74754e-23	Krt32	-5.23653	0
Lmnb1	1.0166	8.2936e-18	AABR07017006.1	-3.30203	0.0011799	Ifit1	-5.29205	0
LOC108348201	1.01654	0.00595925	Bmp8a	-3.30659	2.48398e-68	AABR07026641.1	-5.33922	3.9047e-10
E2f7	1.01573	0.000957598	Mogs	-3.33162	0.000543953	Htr1d	-5.49462	3.66937e-16
Dscc1	1.01511	0.000216978	Lman1l	-3.33462	1.1139e-08	S100a7a	-5.52749	3.16274e-73
Atf3	1.01363	0.000157763	Th	-3.34961	8.00588e-07	Gbp1	-5.54399	7.3907e-22
Agr2	1.01357	9.10684e-05	AABR07027381.1	-3.36133	0.000114396	Cldn14	-5.57483	2.07198e-30
Gpsm3	1.01328	6.72275e-05	AABR07071891.1	-3.36377	0	Nppa	-5.61928	1.82529e-20
Asb2	1.01112	2.83607e-20	Padi3	-3.36438	0	Bmp8a	-5.64295	1.45708e-78
LOC102548286	1.01102	0.000395239	Klrc1	-3.36482	0.000296816	AABR07030471.1	-5.6712	8.02713e-17
Slc41a3	1.0109	3.46306e-05	H2ac21	-3.38705	0.00110013	Lcn3	-5.72503	1.86172e-10
AABR07072236.1	1.01055	3.36631e-43	Padi4	-3.4059	8.34214e-193	RGD1305184	-5.73073	6.81317e-25
Lpl	1.00965	7.61715e-120	Hoxc11	-3.41091	1.01477e-05	LOC100911225	-5.76239	3.02405e-07
Cdc42ep3	1.00943	1.86737e-14	Krt25	-3.41143	0	Gnmt	-5.76442	1.52045e-22
Creld1	1.00915	8.00253e-45	Isg15	-3.43186	4.06746e-38	Ly6g6d	-5.7862	0
Mast2	1.00905	1.17543e-68	Krt85	-3.43738	0	Krt36	-5.81298	1.21295e-42
S1pr3	1.00901	6.09251e-06	Chac1	-3.44558	0	Krt71	-5.85867	0
Gtf2ird2	1.00752	9.19689e-05	AABR07025272.1	-3.45723	1.52529e-07	Krt73	-5.91237	0
Bicd1	1.00527	0.0152172	AABR07004397.1	-3.48554	1.48854e-05	Crnn	-6.06651	0
Hoxd4	1.0052	0.00789923	Htr1d	-3.50125	1.47186e-05	Padi4	-6.07605	1.49796e-85
Insc	1.00519	2.84831e-05	RGD1560242	-3.51091	1.63393e-06	Mt4	-6.17245	0
Klhl23	1.0049	2.77383e-21	AC114460.2	-3.51273	0.00116566	Padi1	-6.21396	0
Ogfod3	1.00438	0.000141337	Vsig4	-3.51288	4.36827e-09	Echs1	-6.23532	4.66271e-08
Vstm4	1.00429	5.46372e-06	AABR07014323.1	-3.51322	0.00061555	Slc13a2	-6.25996	1.11882e-37
Plaat1	1.00328	4.76173e-23	Fam216b	-3.51575	7.6111e-07	Krtap19-5	-6.2753	5.26987e-31
Amacr	1.0023	8.65756e-06	Irf7	-3.52232	0	Krt25	-6.40502	0
Nppc	1.00172	0.0228708	AABR07067031.2	-3.52301	2.05199e-07	Krt85	-6.41097	0
Atp5f1b	1.00163	8.46143e-141	AABR07073351.1	-3.52891	1.60416e-05	Padi3	-6.5068	0
Hipk4	1.00134	0.000683961	Kb15	-3.53039	4.35412e-18	AABR07033579.3	-6.56275	2.98639e-141
Kcna2	1.00089	3.75495e-06	Mx1	-3.53462	5.04388e-49	Defb3	-6.57253	1.99776e-09
Akr1c3	-1.00061	0.000251894	Tesc	-3.54469	6.84007e-50	AABR07058954.1	-6.79694	1.41071e-15
Slfn2	-1.00091	5.11276e-114	Haus1	-3.56402	0.000260056	Psors1c2	-6.79848	0
AABR07035437.1	-1.00486	1.13941e-12	AABR07016976.1	-3.58197	0.000200705	LOC100363136	-6.84723	2.62072e-53
Aqp5	-1.00514	6.02362e-165	Krt27	-3.58645	0	AABR07019387.1	-6.90963	5.85084e-34
Hist2h2aa2	-1.00551	0.00929957	Csdc2	-3.61497	2.46648e-169	Krt27	-6.91238	0
Agpat4	-1.00591	2.17464e-83	Orm1	-3.62256	5.11129e-25	AABR07030502.1	-7.03392	1.36607e-33
Rnf11l1	-1.00591	1.00135e-79	AABR07030335.1	-3.62809	0.00278936	Krtap16-1	-7.25825	1.60739e-25
Cd69	-1.00637	0.0122004	Cldn17	-3.62967	6.62883e-19	Tgm6	-7.26047	1.6451e-228
Bcl2	-1.00664	0.00026882	Mx2	-3.63409	2.37529e-163	LOC102555445	-7.3144	1.93096e-15
Samsn1	-1.00732	0.000260598	Slc13a2	-3.63434	3.64019e-08	Tchh	-7.31867	0
Il22ra1	-1.00745	1.10904e-104	Gnmt	-3.63446	4.95935e-06	Ly6g6g	-7.43802	0
AABR07050652.1	-1.00777	0.00306788	LOC100364500	-3.68366	8.87851e-52	Vsig8	-7.49182	0
C1qa	-1.00809	4.3272e-94	Hist2h2aa2	-3.68491	1.51962e-09	Krtap11-1	-7.6848	0
Atg7	-1.00857	5.55051e-27	Aldh18a1	-3.70296	4.34111e-06	AABR07006055.1	-7.71728	2.57224e-46
Casz1	-1.00889	2.17143e-113	Defb4	-3.71876	0.000151393	Krt31	-7.7833	0
Lamc3	-1.01	1.09954e-19	Capn12	-3.72228	6.52888e-225	AABR07033590.1	-7.85942	2.41015e-45
AABR07036087.1	-1.01107	0.0241989	Ptcra	-3.72274	6.04744e-08	S100a3	-7.87858	0
LOC102548682	-1.01227	0.00196146	Alkbh6	-3.72999	0.000205862	Krt72	-7.888	0
Msr1	-1.01421	8.70928e-06	AABR07072841.1	-3.73127	0.0122519	Otop2	-7.99194	2.48132e-135
Gpr1	-1.01477	0.000529665	Krtap22-2	-3.73672	2.49456e-30	AABR07072759.1	-8.04622	0
Hcst	-1.01531	0.00383653	AABR07026641.1	-3.74219	0.000333821	Prr9	-8.19384	0
Rcor1	-1.01573	8.6189e-20	AC116288.1	-3.7548	0.00825369	Krt26	-8.2725	0
Gnb1l	-1.01604	7.6195e-23	Mt4	-3.75848	0	Krtap27-1	-8.39961	6.82804e-36
Mc5r	-1.01617	0.00229597	LOC108352134	-3.76326	2.5597e-06	Krtap17-1	-8.41276	0
Exoc4	-1.01696	1.02096e-73	LOC102549542	-3.77975	2.33634e-05	Gprc5d	-8.53579	0
NEWGENE_620180	-1.01699	2.06201e-05	AABR07027394.2	-3.78177	4.22146e-07	LOC690386	-8.58766	7.56535e-113
Oas1h	-1.01823	0.0124454	Fbp1	-3.79248	0	RGD1561684	-8.62373	1.67168e-46
Lmx1b	-1.02019	0.0110598	LOC680442	-3.79767	2.97417e-07	LOC100909661	-8.72822	6.92054e-73
Klhl18	-1.02067	2.26187e-22	AABR07072664.1	-3.79977	0.00036745	Actbl2	-8.7971	0
Psd4	-1.0211	5.12037e-64	AABR07072181.1	-3.80304	0.00141474	LOC685544	-8.84524	1.76677e-142
Slc9a3r1	-1.02169	1.85534e-97	Sowaha	-3.80984	2.71505e-21	Krtap1-5	-8.85213	0
Niban2	-1.02172	2.6893e-240	AC133316.1	-3.8105	0.0042144	Krt39	-8.99543	2.21926e-126
Lypd3	-1.02292	9.75496e-261	Mrgprg	-3.8114	1.22483e-07	Krtap7-1	-9.0341	0
Fut1	-1.02448	5.13769e-58	Pinlyp	-3.82369	0	LOC100361739	-9.12031	0
AABR07006111.1	-1.02538	0.00188799	Tmc3	-3.82984	6.18538e-16	Krt34	-9.1226	0
AABR07044273.1	-1.02583	3.24142e-47	AABR07027394.3	-3.83088	0.00106436	AABR07072181.3	-9.18449	1.57062e-153
Ms4a14	-1.02631	0.000917001	AABR07030156.1	-3.85348	0.00418549	Krt82	-9.2807	0
Hectd1	-1.02675	1.01344e-248	Cldn14	-3.86988	1.54858e-07	Calhm4	-9.2819	0
Clu	-1.02705	6.24089e-241	AC110824.1	-3.90835	0.000901526	Krtap13-1	-9.33597	0
Ccdc15	-1.02808	0.000124635	LOC103690156	-3.93859	2.98322e-06	LOC690478	-9.34509	0
Cept1	-1.02831	3.43309e-139	Il36a	-3.94162	9.99382e-08	Krt81	-9.41126	0
Fam214a	-1.0312	1.04278e-169	Aicda	-3.97511	7.95007e-08	Krtap16-5	-9.4128	0
Clip4	-1.03133	8.51082e-43	AABR07062539.1	-3.97809	7.98784e-07	Krt83	-9.54332	0
LOC100365958	-1.03181	2.83059e-37	Gsg1	-4.00172	7.20851e-36	Krtap2-4l	-9.61811	1.0198e-176
Tmem254	-1.03256	7.6281e-97	Cyp2d5	-4.05468	5.06143e-06	LOC103694398	-9.66388	0
Myo10	-1.03365	4.23605e-144	LOC103690006	-4.05656	4.17974e-29	AABR07044583.2	-9.69772	0
AC136588.3	-1.0338	0.000398669	AC117919.1	-4.06663	0.000456139	Krtap3-1	-9.70444	0
Kmo	-1.03388	0.00203252	Tgm6	-4.08006	7.22056e-151	AABR07030464.2	-9.72945	1.25135e-79
Xiap	-1.03411	4.6751e-37	Oas1g	-4.0817	5.60996e-13	Krtap8-1	-9.75659	0
Defb4	-1.03518	0.00565956	LOC100910875	-4.09356	2.05834e-05	LOC103693222	-9.77447	1.28751e-73
AABR07004101.2	-1.03605	0.000228596	Tchh	-4.09906	0	Krtap3-2	-9.91113	0
RGD1308564	-1.03661	3.64308e-100	Sftpb	-4.10468	1.30862e-07	LOC687631	-9.97484	0
AABR07043748.2	-1.03723	6.71356e-06	Morn5	-4.12051	3.29335e-10	Kb23	-9.98782	0
S1pr4	-1.03855	0.000367428	Tcl1a	-4.15895	1.22413e-11	Bhlha9	-10.0103	2.92402e-89
Lingo3	-1.03877	0.025632	AABR07068046.1	-4.22029	7.39464e-06	AABR07006049.1	-10.0827	0
Vnn1	-1.03904	3.78049e-09	Vstm2a	-4.25012	3.55978e-08	LOC100365588	-10.0962	0
Dusp22	-1.04022	5.2442e-147	AABR07044036.1	-4.26659	0.000950669	Krtap1-3	-10.1215	0
Ccdc9b	-1.04072	1.43755e-121	Krt32	-4.27516	0	Krtap14	-10.1441	1.42213e-198
Epha5	-1.04209	0.0021994	LOC100912272	-4.28947	6.90815e-07	Krt40	-10.2284	0
Ankrd22	-1.04386	3.8974e-119	LOC100911186	-4.32431	7.28665e-05	LOC686720	-10.2416	0
Rgs20	-1.04408	2.21935e-26	AABR07058954.1	-4.34876	0.000186957	Krt86	-10.2553	0
Mfhas1	-1.04456	1.11683e-28	Ly6g6d	-4.35086	0	RGD1561557	-10.3024	0
Dck	-1.04461	7.84465e-16	AC095267.2	-4.38423	4.48465e-05	LOC100910814	-10.3176	0
Atp8a1	-1.04471	4.4462e-96	AABR07003349.1	-4.42066	0.00230931	Krtap3-3	-10.3507	0
Slc52a3	-1.04553	2.39131e-09	Spsb2	-4.46272	2.15167e-05	AABR07072002.1	-10.3862	1.6752e-109
Pard3	-1.04569	2.68263e-157	AC127784.5	-4.47904	1.21596e-22	Krtap1-1	-10.4752	0
Tmcc3	-1.0467	1.01532e-178	Odaph	-4.51271	0.000141265	LOC690460	-10.5394	0
Rnf225	-1.04725	8.68517e-139	AC142181.2	-4.52019	1.48544e-08	Krtap2-4	-10.5469	0
Btbd3	-1.04743	2.15851e-108	Actbl2	-4.5477	5.27895e-307	LOC100361793	-10.5474	2.5572e-183
Bmp2k	-1.0475	1.64521e-98	AABR07013801.1	-4.57937	0.000289863	LOC100361702	-10.5618	2.71412e-179
Rxra	-1.04894	5.47989e-118	Cyp26c1	-4.59162	9.71673e-15	Krtap15-1	-10.6362	0
Tfec	-1.04913	0.000218464	LOC100363289	-4.5991	3.47034e-05	AC099183.3	-10.7413	0
Trim25	-1.04918	3.39173e-52	Pla2g2e	-4.66666	1.3543e-42	Krtap12-2	-10.9784	3.56291e-187
Vasn	-1.04961	2.13006e-124	AABR07047054.3	-4.67344	1.32894e-07	LOC100361664	-10.9867	0
Gpr87	-1.04985	4.53511e-85	AABR07062157.1	-4.68965	0.000110715	AC099183.4	-11.0408	7.51337e-80
LOC100912564	-1.05084	0.0233678	AABR07033590.1	-4.69718	5.85175e-14	AABR07033580.1	-11.0925	4.20853e-72
Mindy2	-1.05177	4.34137e-15	Gzmbl2	-4.72462	1.67838e-14	Krtap4-3	-11.2674	0
Gda	-1.0521	1.36534e-103	Krt26	-4.74966	0	Krtap26-1	-11.3473	0
AABR07012711.1	-1.05401	0.0160744	Pcgf1	-4.80276	2.64499e-15	Krtap2-1	-11.5454	0
Nfe2l3	-1.05441	1.04783e-08	RT1-T24-1	-4.80316	4.28185e-48	AABR07006042.1	-11.5625	6.35175e-245
Kera	-1.05724	4.3911e-203	Padi1	-4.80817	0	AABR07044583.1	-11.9143	0
Dpp4	-1.0574	2.43197e-82	AC094636.1	-4.82664	3.7151e-07	AABR07030464.1	-12.1189	2.79609e-292
Pex11g	-1.05832	9.67219e-06	Gzmk	-4.83707	1.63208e-13	Krtap24-1	-12.2191	0
Nckap5	-1.0586	5.53449e-11	Krt39	-4.87962	4.11329e-61	LOC680396	-12.8328	0
Pdzd2	-1.05891	9.65883e-126	Otos	-4.93004	1.12476e-10	LOC108348235	-12.8471	0
Tex264	-1.05929	1.62222e-207	Rpl35al1	-4.95263	1.07729e-15	LOC102553069	-13.3434	0
AABR07042999.1	-1.05944	0.0038181	Fuom	-4.97222	8.42866e-06	LOC103694397	-13.4727	0
Adgrf2	-1.06033	4.02031e-102	Aqp12a	-4.97962	3.50575e-13
Taok1	-1.06094	2.08746e-82	Dio3	-4.99657	3.5145e-31
AABR07062154.1	-1.06094	1.51409e-06	AC097575.2	-5.02181	1.05252e-08
Srpk1	-1.06164	5.05396e-175	Spink4	-5.03261	1.23235e-05
Sgms2	-1.06172	4.45586e-06	AABR07051395.1	-5.03503	1.88392e-06
Dpep1	-1.06195	1.47391e-25	Oas1a	-5.09252	1.27517e-152
Mid1ip1	-1.06313	1.63654e-116	AABR07030502.1	-5.25008	5.82392e-17
Clca5	-1.06367	1.52726e-11	Defb3	-5.27377	0.000774625
Ocm2	-1.06388	6.94404e-36	Impad1	-5.27391	2.07777e-05
Sdr16c5	-1.06462	1.20433e-139	LOC100909605	-5.27493	1.6418e-18
Ankdd1a	-1.0648	0.000104489	AABR07030471.1	-5.28589	7.95657e-16
Myo5c	-1.06624	3.94729e-41	AABR07016950.1	-5.33528	1.11571e-09
Rdh12	-1.06671	2.82884e-45	AABR07033579.3	-5.35295	3.21475e-37
Srgap2	-1.06841	1.67941e-139	RGD1565472	-5.35459	6.24392e-10
Thop1	-1.06904	1.05581e-172	Krt36	-5.36331	1.50631e-21
Flvcr2	-1.07049	7.37831e-51	AABR07067422.1	-5.414	4.72078e-12
Pomp	-1.07163	0.00323063	Lypd2	-5.41873	1.83541e-09
Samhd1	-1.07219	9.82688e-14	AABR07033580.1	-5.43135	1.33461e-20
Psmb8	-1.07408	1.179e-08	LOC291276	-5.46847	1.38252e-13
Clec4f	-1.07538	0.0135455	Krtap19-5	-5.48774	3.97782e-12
Bicd2	-1.07596	2.95172e-242	AABR07044420.2	-5.53999	4.42602e-22
Nmnat2	-1.0762	0.0117845	LOC102552640	-5.56118	4.00009e-12
Chrnb4	-1.07623	0.00234697	S100a3	-5.6034	0
AABR07038886.1	-1.07872	3.42013e-08	AABR07032590.1	-5.72107	6.21178e-09
Icmt	-1.07938	7.13714e-48	AABR07044362.2	-5.84025	3.72661e-06
Cyp2b12	-1.07977	7.37677e-08	Ly6g6g	-5.93321	0
Tent5a	-1.08059	4.56475e-82	Gbp1	-5.96565	5.84814e-27
Sufu	-1.08534	6.8826e-30	LOC680920	-6.03832	6.94839e-18
Dennd2d	-1.08809	5.57002e-17	Prr9	-6.07277	0
Cst6	-1.08824	1.04949e-190	AABR07050017.3	-6.18182	1.19194e-49
AABR07007032.1	-1.08956	5.95915e-157	AABR07052500.1	-6.545	6.31579e-11
RT1-A2	-1.09088	2.8493e-19	Vsig8	-6.57203	0
AABR07008608.1	-1.09167	2.68961e-17	Ndufa10l1	-6.59866	2.63623e-07
Exph5	-1.09253	8.97339e-209	LOC103694120	-6.7107	1.00215e-16
Coro1a	-1.09275	8.88177e-91	S100a7a	-6.72569	3.05043e-58
MGC105649	-1.09402	8.18094e-07	AABR07043601.1	-6.96394	3.22547e-21
Kif16b	-1.09457	2.30849e-109	AABR07073045.1	-7.17417	3.06438e-14
Rhof	-1.09489	3.60634e-10	Krt72	-7.20346	0
Zmat3	-1.09521	1.47771e-07	Krt31	-7.25859	0
Lpo	-1.09672	6.18307e-05	Krtap12-2	-7.34902	1.16329e-85
Pfkfb4	-1.09696	1.40565e-13	Krtap17-1	-7.38072	0
AABR07060833.1	-1.09723	1.86328e-06	Krtap11-1	-7.42418	0
Hist2h4a	-1.0979	1.65617e-08	Calhm4	-7.52884	6.05381e-248
AC133613.1	-1.09939	0.00548965	Psors1c2	-7.69425	0
Esr1	-1.10105	2.71186e-07	Gprc5d	-7.72661	0
Ptger3	-1.10441	4.20578e-13	RT1-N2	-7.73137	1.69338e-47
Arap2	-1.10444	7.60735e-178	AABR07048427.1	-7.76084	2.75214e-07
LOC102549869	-1.105	0.012092	AABR07061383.1	-7.77138	4.02903e-19
Sh2d4a	-1.10564	2.44011e-77	Krtap27-1	-7.96371	7.88057e-36
Nrip3	-1.10593	1.03323e-09	Krtap16-5	-7.99062	5.10013e-83
Fcgr1a	-1.10623	1.03227e-08	Krt34	-8.22935	0
Eaf1	-1.1072	1.93401e-120	Krt83	-8.27315	0
Adh6	-1.10846	1.14786e-06	Krtap16-1	-8.31168	5.40944e-52
Micb	-1.10865	4.25436e-07	AABR07006055.1	-8.38892	7.1736e-41
Dppa4	-1.10945	1.11936e-05	LOC685544	-8.41813	2.70187e-102
Folr2	-1.10966	4.44388e-27	Krtap8-1	-8.49141	2.83868e-115
Plaat5	-1.11048	0.000399717	Otop2	-8.59081	9.00686e-128
Caps2	-1.11053	0.00185035	Krtap7-1	-8.59278	2.62442e-226
Slc28a2	-1.11132	2.0199e-48	AABR07072759.1	-8.62171	0
Bbox1	-1.11134	3.17092e-36	Krt82	-8.81473	0
Eps8l1	-1.11149	1.70288e-283	Krtap1-5	-8.878	0
Zswim4	-1.11271	7.44027e-146	LOC100363136	-8.96509	1.93256e-47
Loxl4	-1.11389	6.69148e-18	Krtap13-1	-8.97796	0
Tlcd4	-1.11401	3.7032e-10	AABR07030464.2	-9.15438	5.78341e-61
LOC100359752	-1.11406	0.0195525	LOC100909661	-9.16824	8.4192e-95
Acsbg1	-1.11511	4.99529e-264	AABR07072181.3	-9.19275	1.25878e-90
Glipr1	-1.11554	3.423e-07	Krt81	-9.2136	0
Adcy1	-1.11619	2.30066e-08	RGD1561684	-9.2499	2.19881e-45
Tp53inp1	-1.11658	3.37247e-30	Krtap14	-9.42232	5.967e-77
Lhx2	-1.11854	4.18808e-05	LOC100365588	-9.44849	0
Nipal4	-1.11955	9.11851e-141	RGD1561557	-9.46934	0
Irf8	-1.11976	7.42507e-72	Krtap1-3	-9.53013	0
Perp	-1.12009	8.91305e-304	Kb23	-9.70412	0
Ndfip2	-1.12088	5.4069e-197	LOC687631	-9.71444	8.15548e-200
Ncoa2	-1.12107	3.84764e-83	AABR07072002.1	-9.8363	1.07757e-80
Reps2	-1.12124	0.0158421	Krtap1-1	-9.90973	0
Hook1	-1.12176	1.79976e-120	Krtap15-1	-10.0304	0
Smpdl3a	-1.12328	3.28896e-146	AABR07006049.1	-10.0377	0
Hsbp1l1	-1.12371	6.82049e-07	Krtap2-1	-10.0782	0
Acadsb	-1.12588	5.82289e-43	LOC680396	-10.1746	0
Dgat2	-1.12783	4.65743e-232	LOC103694398	-10.2706	0
Soga3	-1.12946	1.16554e-07	Krt86	-10.3082	0
Cmpk2	-1.12969	1.05935e-07	LOC103693222	-10.3474	1.49698e-98
Myoc	-1.13032	2.73517e-199	LOC100361664	-10.3773	0
Adgre1	-1.13424	8.39811e-09	LOC100910814	-10.4207	3.9592e-253
Bco2	-1.13468	8.29445e-49	Bhlha9	-10.4466	3.50486e-112
Inhba	-1.13473	0.00161476	AC099183.4	-10.4999	8.29929e-63
Inmt	-1.13685	1.26859e-12	LOC686720	-10.5118	1.44271e-220
Vsig10l	-1.13694	1.15307e-85	LOC690386	-10.5279	2.88119e-95
Ephb6	-1.13755	3.49194e-250	Krtap3-1	-10.7026	0
Slc12a3	-1.13793	9.25789e-05	Krtap3-2	-10.7628	0
Spty2d1	-1.14072	3.31092e-18	LOC100361739	-10.8389	2.14043e-304
Pltp	-1.14357	7.14989e-106	Krtap4-3	-10.8637	0
Traf6	-1.14378	8.1379e-22	LOC102553069	-10.988	0
Stx11	-1.14496	5.36927e-08	LOC690460	-11.1269	0
Pla2g2e	-1.146	0.000255478	AABR07006042.1	-11.1522	1.19997e-180
Fkbp5	-1.14659	6.17938e-48	LOC690478	-11.1909	0
Bicdl2	-1.14832	3.28563e-82	Krtap24-1	-11.2043	0
AABR07012302.1	-1.14881	7.42501e-06	LOC103694397	-11.2076	1.26021e-305
Stac2	-1.15066	4.05281e-08	Krtap3-3	-11.2517	0
Sgpp1	-1.1511	2.1538e-242	AABR07044583.1	-11.347	7.71095e-218
Hpse	-1.15206	6.08265e-25	Krt40	-11.48	0
Lhfpl1	-1.15242	1.1023e-15	AABR07030464.1	-11.4923	1.3799e-169
Il1a	-1.15248	6.8734e-13	Krtap2-4l	-11.5003	3.37448e-126
Asphd2	-1.15264	0.000851481	LOC100361702	-11.7587	1.12022e-132
Acad10	-1.15276	9.84004e-27	LOC100361793	-11.9176	3.11314e-146
Kantr	-1.15338	0.0159222	AC099183.3	-12.0032	2.28335e-249
Fam83c	-1.15347	2.78647e-89	Krtap2-4	-12.0062	2.78174e-255
Dock3	-1.15451	2.33748e-06	LOC108348235	-12.0692	0
Hoxc13	-1.15825	1.10853e-07	Krtap26-1	-12.194	0
Rbm47	-1.15965	1.30056e-15	AABR07044583.2	-12.3357	0
Phyhipl	-1.16052	0.000333096
Ankdd1b	-1.16095	0.0114233
Ccdc183	-1.16148	0.001504
Ctnnbip1	-1.16338	6.65187e-253
Cyp2d3	-1.16401	0.000177836
Fosl2	-1.16456	1.79447e-27
Tmem132c	-1.16554	0.000268778
Gbp5	-1.16616	3.59468e-11
Pla2g2d	-1.16689	5.29171e-99
Cfap126	-1.16843	0.0125145
Pnpla5	-1.16859	4.89701e-10
Atp7a	-1.16865	4.29025e-190
AABR07025385.1	-1.16986	0.00122953
Dbndd1	-1.1701	3.86397e-06
Rasd2	-1.17053	5.79962e-14
Kcns1	-1.17087	1.63123e-10
Bspry	-1.17148	3.56581e-94
Tenm4	-1.17151	6.52627e-49
Tmem156	-1.17228	0.000819678
AABR07044362.7	-1.17228	0.00458261
Shf	-1.17249	6.65051e-16
Rpl39l	-1.17266	0.00301273
Trex2	-1.17374	1.37075e-166
AABR07018038.3	-1.17378	5.45538e-09
Mical2	-1.17403	3.67526e-82
Rnase2	-1.17443	0.0171071
Lpal2	-1.17533	0.000410197
Blmh	-1.17858	3.20843e-182
Catsperz	-1.17861	2.03016e-19
Nsun7	-1.17883	0.0123523
AC117065.1	-1.17896	2.39587e-05
Susd2	-1.17925	5.33827e-78
Cnfn	-1.18229	1.55777e-215
NEWGENE_1308171	-1.18276	0.00635144
Stard5	-1.18288	5.50591e-60
Nat8f3	-1.18311	0.000283922
Slc31a1	-1.18399	3.81658e-94
Ccl28	-1.18403	0.000611619
Strn	-1.18449	2.75244e-97
Lilrb2	-1.18699	0.000142206
C3ar1	-1.1876	7.34174e-06
Tab3	-1.18804	3.63735e-09
Metrnl	-1.18867	1.48383e-123
LOC684773	-1.19001	0.0113184
Gbp6	-1.19009	0.00390939
RGD1308878	-1.19123	1.1791e-05
Tpd52	-1.19228	1.62145e-146
Gpr65	-1.19379	0.00309883
Atp6v1c2	-1.19412	1.13749e-180
Krt78	-1.19431	7.20967e-272
Tmprss7	-1.19551	3.61693e-06
LOC102546383	-1.19566	0.0044286
AABR07044301.1	-1.19598	4.15746e-19
LOC681458	-1.19604	1.06412e-106
RT1-CE4	-1.19659	5.90094e-26
AABR07031445.1	-1.19676	0.00310357
Ptrh1	-1.19679	4.71178e-41
Elmod1	-1.19801	2.00102e-141
Mbnl3	-1.19884	1.15879e-12
Cyp24a1	-1.19926	0.00179745
Cd300e	-1.1997	0.0029313
Fmod	-1.20138	5.08096e-294
Rsph1	-1.20158	0.0146733
Mfsd12	-1.20405	2.24892e-22
Cds1	-1.20443	1.14397e-156
St14	-1.2045	1.03187e-108
Abhd2	-1.2054	9.90946e-48
AABR07021547.1	-1.20551	8.12742e-18
Spns2	-1.20729	5.81069e-220
Ccl6	-1.20971	1.59638e-84
Cpeb3	-1.20987	3.71859e-22
Sgpp2	-1.21031	9.77285e-07
Ms4a6a	-1.2113	6.18406e-08
Kcng2	-1.21143	0.000322493
Itprid2	-1.21213	4.94301e-260
Slc30a1	-1.21419	5.89426e-71
Nipal1	-1.21718	2.63616e-76
Mgarp	-1.21743	2.70843e-07
Ephx3	-1.21771	1.26477e-92
RGD1560775	-1.21773	0.00174514
Susd1	-1.21776	8.40743e-06
Slc5a1	-1.21809	1.7637e-59
Dbp	-1.21842	5.94696e-190
Dnase1l3	-1.21859	1.68591e-34
LOC317456	-1.21864	0.000176081
Crabp2	-1.21888	6.0318e-184
Eef1akmt3	-1.21932	3.598e-07
Klf3	-1.21973	1.35297e-280
Adam32	-1.22038	0.00341493
Tlcd3a	-1.22044	1.66125e-163
P2rx2	-1.22087	8.30496e-08
AABR07002674.1	-1.22092	0.00132792
Spock2	-1.22333	8.59612e-08
Jmy	-1.22428	2.9464e-17
AABR07012065.1	-1.22483	4.38501e-09
Jup	-1.22517	0
Efna3	-1.22646	1.38661e-125
Pidd1	-1.2285	0.00797249
Tmem154	-1.22899	5.79146e-86
Tyro3	-1.22912	1.80042e-136
Elovl3	-1.22927	8.84356e-42
AABR07009377.1	-1.2312	0.0004962
Sdsl	-1.23188	0.00847346
Cxcl10	-1.23232	9.62291e-06
Zmat4	-1.23258	0.00207309
Rgn	-1.23265	5.33526e-07
Akr7a3	-1.23287	4.91874e-07
Spic	-1.23318	0.000923338
Cers4	-1.23443	6.24589e-93
Fzd3	-1.23612	8.56621e-09
Sptbn2	-1.23718	0
Atp12a	-1.24177	3.9526e-05
Cacna1i	-1.24192	1.93899e-05
Ddx58	-1.24523	5.9567e-09
Parp12	-1.24611	7.03132e-11
Celf5	-1.24615	0.000216318
Ly49si3	-1.24646	0.00245264
Cers3	-1.24651	3.15349e-155
Hmgcs2	-1.24692	6.31016e-89
Mettl11b	-1.24829	0.000360512
Pbx4	-1.2489	0.00362049
Tmem63a	-1.24905	1.20994e-154
Aadacl3	-1.25065	1.27287e-05
Dhcr24	-1.25069	0
LOC680227	-1.25074	4.24334e-06
Clec4a3	-1.25116	1.54005e-12
Endou	-1.25203	2.96086e-230
Cybb	-1.2524	6.49284e-89
Rnase1l1	-1.25549	3.58799e-16
Plekhm3	-1.25653	4.73726e-09
AABR07033887.1	-1.25849	1.43993e-37
Tmem221	-1.25913	9.24848e-05
Pcdhga1	-1.2605	6.91206e-05
Epn3	-1.26075	1.18009e-81
Casp14	-1.26135	5.45309e-209
Slc25a13	-1.26336	7.30482e-19
Mst1	-1.26397	0.000487767
Sdcbp2	-1.2645	1.66856e-118
Lgr5	-1.26556	8.59416e-09
Krt23	-1.26577	2.66009e-118
Skil	-1.26722	1.37943e-55
RGD1304884	-1.26776	9.95179e-131
Trim9	-1.26871	2.45449e-07
Cldn1	-1.2708	5.07719e-271
Cd37	-1.27091	6.20855e-06
B2m	-1.2717	0
Phactr4	-1.27252	1.00012e-28
Otub2	-1.27266	1.68494e-108
Gng12	-1.27438	4.99337e-166
Irf9	-1.27708	8.43591e-115
Chmp4c	-1.27781	4.64223e-71
Sema3a	-1.27814	2.20317e-13
Ccdc36	-1.27821	0.0002422
AABR07020987.1	-1.27872	3.24621e-09
Atp10b	-1.28015	1.77599e-134
Tnfrsf14	-1.28027	0.0188886
Rnf24	-1.28086	0.000659269
Mettl24	-1.28107	3.9137e-05
AABR07064867.2	-1.28158	0.000551668
LOC100910143	-1.28296	8.45653e-06
Myo1d	-1.2832	3.28995e-140
Tgm6	-1.28324	0.000509453
Trem2	-1.28326	6.59912e-09
Ifi27	-1.28375	2.11175e-278
Ipcef1	-1.28423	0.011233
Cdk5r1	-1.28649	1.37e-06
Kremen2	-1.28868	0.0158695
Pcdhga9	-1.28908	0.000371959
Ccdc68	-1.29064	0.000891023
Hrh3	-1.29066	6.83168e-11
Scnn1a	-1.29212	1.89038e-107
Osbpl1a	-1.29259	1.86298e-283
Clec4a1	-1.29264	2.32443e-13
Tmprss13	-1.29419	1.70582e-173
Tas1r2	-1.29479	4.51224e-97
Gfod1	-1.29612	1.96803e-12
Foxo3	-1.29733	6.4353e-99
Spink5	-1.2979	9.97291e-09
Gba	-1.29994	2.00942e-275
AABR07069219.1	-1.30321	1.60397e-58
Clec12a	-1.30648	0.00122116
Gbp2	-1.30785	2.17454e-46
Tspy26	-1.30822	2.99516e-05
Cpeb2	-1.30825	4.94716e-76
Bhlhe23	-1.30902	0.000391527
Gvin1	-1.30919	1.61711e-05
Pcdhga10	-1.30936	3.66467e-07
AABR07005027.1	-1.31195	0.00632155
Ly6e	-1.31238	1.36163e-242
Pcdhga8	-1.31256	0.000160104
LOC100910127	-1.31479	0.00318076
AABR07003235.1	-1.31643	0.000248318
LOC690097	-1.31667	4.59976e-08
Nkrf	-1.31967	0.00083465
AABR07049862.2	-1.31977	1.83529e-05
Ccr5	-1.32353	8.73754e-08
Rims3	-1.32424	0.00133708
Shisal1	-1.32447	8.24435e-76
Mefv	-1.3265	0.000182979
Glrb	-1.3266	0.000238962
Gnal	-1.32662	0.000117223
Dtx3l	-1.32665	1.87017e-29
Il18	-1.32666	1.17847e-80
Hipk2	-1.32705	1.42546e-22
Myo6	-1.32828	9.97876e-254
Mxd1	-1.32879	3.24762e-282
Mreg	-1.3293	7.69363e-255
Xdh	-1.32977	1.13957e-307
Il36g	-1.332	1.22582e-25
Chl1	-1.33206	9.77114e-181
Sprr2h	-1.33329	0.000592901
Mgat5	-1.33362	7.91699e-09
Abhd12b	-1.33526	1.83561e-10
Cebpa	-1.33541	0
Smpd3	-1.33546	7.78575e-193
Pla2g5	-1.33591	1.11331e-12
Epm2a	-1.33597	3.01467e-05
Pdlim2	-1.3374	4.7678e-185
Crct1	-1.33769	0
Egr1	-1.3381	1.07604e-164
C4a	-1.33933	0.000592803
AC128084.2	-1.34067	8.46835e-05
Srms	-1.34449	4.68557e-06
Ces2c	-1.3455	0.00170373
Irgq	-1.34699	3.73345e-15
Clmn	-1.34912	1.66843e-25
Acap2	-1.34954	7.63083e-177
AABR07019085.1	-1.34956	2.07485e-07
Rbm43	-1.35075	1.51527e-41
Sowahb	-1.35087	0.000494311
Icos	-1.35219	0.000628704
Krt2	-1.35315	0
Soat1	-1.35318	4.29497e-31
Efhc2	-1.35367	0.000589404
Hspa4l	-1.35414	2.68722e-39
Ctse	-1.35422	3.27299e-07
Gdpd3	-1.35479	6.40114e-121
AABR07037698.1	-1.3576	0.000336991
Pkp1	-1.36118	0
Chac1	-1.36191	3.48163e-109
Plet1	-1.36315	8.71039e-117
Klc3	-1.36337	1.26433e-181
Fam178b	-1.36366	0.000717415
Hyal4	-1.36392	1.87403e-30
Cux2	-1.36518	6.42109e-06
AABR07010183.1	-1.36572	0.0165811
Pim1	-1.36754	5.8331e-121
LOC102550543	-1.36984	7.86539e-09
Tmem150b	-1.37114	0.00237983
Myo5b	-1.37158	5.71957e-155
LOC690045	-1.37223	9.47672e-14
Rab42	-1.37346	2.87507e-05
Egr3	-1.37354	1.19772e-41
Myo5a	-1.37478	7.19538e-168
Ammecr1	-1.37533	9.05639e-11
Ms4a4e	-1.37556	2.66328e-07
B3gnt5	-1.37664	5.82326e-12
Hpd	-1.37876	1.40003e-200
LOC108348112	-1.38055	0.00194942
Cptp	-1.38072	4.4679e-78
AABR07064503.1	-1.38242	0.0191175
Clec16a	-1.38251	5.13077e-72
Wnt7b	-1.38254	7.37024e-25
LOC100912489	-1.38421	0.000146485
LOC108350059	-1.3845	0
Mnda	-1.38595	4.47108e-16
S100a7l2	-1.38647	0
Acer1	-1.38656	0
Mfsd6	-1.38732	1.78161e-224
Ndst1	-1.39343	2.27381e-163
Epb42	-1.39462	5.3139e-07
H1f5	-1.39615	0.000987133
AABR07054319.1	-1.3963	1.48967e-08
Tspyl4	-1.39826	1.31148e-09
Sdr42e1	-1.39911	3.44722e-46
Pnpla3	-1.39995	7.66477e-181
Ctss	-1.40052	9.45038e-83
Cpvl	-1.40132	2.61094e-11
[truncated: 805 more rows]
